# Supplementary material for: ﻿Three new Pseudogymnoascus species (Pseudeurotiaceae, Thelebolales) described from Antarctic soils
Source: IMA Fungus. 2025 Mar 21;16:e142219. doi: 10.3897/imafungus.16.e142219 (PMC11953729; doi:10.3897/imafungus.16.e142219)
Supplement: XML Treatment for Pseudogymnoascus irelandiae [file imafungus.16.e142219-treatment1.xml]

<!DOCTYPE tp:taxon-treatment
  PUBLIC "-//TaxonX//DTD Taxonomic Treatment Publishing DTD v0 20100105//EN" "tax-treatment-NSO.dtd">
<tp:taxon-treatment xmlns:tp="http://www.plazi.org/taxpub"><tp:treatment-meta><kwd-group><label>Taxon classification</label><kwd>
                <named-content content-type="kingdom">Animalia</named-content>
              </kwd><kwd>
                <named-content content-type="order">Thelebolales</named-content>
              </kwd><kwd>
                <named-content content-type="family">Pseudeurotiaceae</named-content>
              </kwd></kwd-group><mixed-citation publication-type="journal"><person-group><name><surname>Childress</surname><given-names>Mary K.</given-names></name><name><surname>Dragone</surname><given-names>Nicholas B.</given-names></name><name><surname>Young</surname><given-names>Benjamin D.</given-names></name><name><surname>Adams</surname><given-names>Byron J.</given-names></name><name><surname>Fierer</surname><given-names>Noah</given-names></name><name><surname>Quandt</surname><given-names>C. Alisha</given-names></name></person-group><article-title>﻿Three new <italic><tp:taxon-name><tp:taxon-name-part taxon-name-part-type="genus" reg="Pseudogymnoascus">Pseudogymnoascus</tp:taxon-name-part></tp:taxon-name></italic> species (<italic><tp:taxon-name><tp:taxon-name-part taxon-name-part-type="family">Pseudeurotiaceae</tp:taxon-name-part></tp:taxon-name></italic>, <italic><tp:taxon-name><tp:taxon-name-part taxon-name-part-type="class">Thelebolales</tp:taxon-name-part></tp:taxon-name></italic>) described from Antarctic soils</article-title><source>IMA Fungus</source><day>21</day><month>03</month><year>2025</year><volume>16</volume><pub-id pub-id-type="doi">10.3897/imafungus.16.e142219</pub-id></mixed-citation></tp:treatment-meta><tp:nomenclature><label>﻿</label><tp:taxon-name>
              <object-id xmlns:xlink="http://www.w3.org/1999/xlink" content-type="arpha" xlink:type="simple">0C59BD40-9B78-5EF5-B4C7-943FF5A2B90E</object-id>
              <tp:taxon-name-part taxon-name-part-type="genus" reg="Pseudogymnoascus">Pseudogymnoascus</tp:taxon-name-part>
              <tp:taxon-name-part taxon-name-part-type="species" reg="irelandiae">irelandiae</tp:taxon-name-part>
              <object-id xmlns:xlink="http://www.w3.org/1999/xlink" content-type="mycobank" xlink:type="simple">856261</object-id>
            </tp:taxon-name><tp:taxon-authority>Childress &amp; Quandt</tp:taxon-authority><tp:taxon-status xmlns:xlink="http://www.w3.org/1999/xlink" xlink:type="simple">sp. nov</tp:taxon-status><xref ref-type="fig" rid="F3">Figs 3</xref><xref ref-type="fig" rid="F4">, 4</xref></tp:nomenclature><tp:treatment-sec sec-type="etymology" id="SECID0EKCAG"><title>Etymology.</title><p>Named after Abigail Ireland for her substantial contributions to the taxonomy of <italic><tp:taxon-name><tp:taxon-name-part taxon-name-part-type="genus" reg="Pseudogymnoascus">Pseudogymnoascus</tp:taxon-name-part></tp:taxon-name></italic>.</p></tp:treatment-sec><tp:treatment-sec sec-type="material" id="SECID0EXCAG"><title>Type.</title><p>Antarctica • Cape Hallett, <named-content xmlns:xlink="http://www.w3.org/1999/xlink" content-type="dwc:verbatimCoordinates" xlink:type="simple"><named-content content-type="geo-json" specific-use="{&#34;type&#34;:&#34;Point&#34;,&#34;coordinates&#34;:[170.228217,-72.321269]}" id="NCID0EADAG" xlink:type="simple">72°19'16.57"S, 170°13'41.58"E</named-content></named-content>, 2 m, from soil, 14 Dec 2004, coll. B. Adams. Holotype 273ASP01, stored in a metabolically inactive state in the <abbrev xmlns:xlink="http://www.w3.org/1999/xlink" xlink:title="Center for Forest Mycology Research" id="ABBRID0EFDAG" xlink:type="simple">CFMR</abbrev> Herbarium, while ex-type metabolically active material is stored in the Reference Culture Collection at the <abbrev xmlns:xlink="http://www.w3.org/1999/xlink" xlink:title="Center for Forest Mycology Research" id="ABBRID0EJDAG" xlink:type="simple">CFMR</abbrev>.</p><fig id="F3" position="float" orientation="portrait"><object-id xmlns:xlink="http://www.w3.org/1999/xlink" content-type="doi" xlink:type="simple">10.3897/imafungus.16.e142219.figure3</object-id><object-id xmlns:xlink="http://www.w3.org/1999/xlink" content-type="arpha" xlink:type="simple">BCF83F8F-2036-554F-A97C-835B4BDB6293</object-id><label>Figure 3.</label><caption><p><italic><tp:taxon-name><tp:taxon-name-part taxon-name-part-type="genus" reg="Pseudogymnoascus">Pseudogymnoascus</tp:taxon-name-part><tp:taxon-name-part taxon-name-part-type="species" reg="irelandiae">irelandiae</tp:taxon-name-part></tp:taxon-name></italic> sp. nov. colony morphology at 5°C and 15°C after 28 days on <abbrev xmlns:xlink="http://www.w3.org/1999/xlink" xlink:title="Corn Meal Agar" id="ABBRID0EAEAG" xlink:type="simple">CMA</abbrev>, <abbrev xmlns:xlink="http://www.w3.org/1999/xlink" xlink:title="Oatmeal Agar" id="ABBRID0EEEAG" xlink:type="simple">OA</abbrev>, <abbrev xmlns:xlink="http://www.w3.org/1999/xlink" xlink:title="Potato Dextrose Agar" id="ABBRID0EIEAG" xlink:type="simple">PDA</abbrev>, and <abbrev xmlns:xlink="http://www.w3.org/1999/xlink" xlink:title="Sabouraud Dextrose Agar" id="ABBRID0EMEAG" xlink:type="simple">SDA</abbrev>.</p></caption><graphic xmlns:xlink="http://www.w3.org/1999/xlink" xlink:href="imafungus-16-e142219-g003.jpg" position="float" orientation="portrait" xlink:type="simple" id="oo_1287495.jpg"><uri content-type="original_file" xlink:type="simple">https://binary.pensoft.net/fig/1287495</uri></graphic></fig></tp:treatment-sec><tp:treatment-sec sec-type="description" id="SECID0EVEAG"><title>Description.</title><p>On <abbrev xmlns:xlink="http://www.w3.org/1999/xlink" xlink:title="Corn Meal Agar" id="ABBRID0E2EAG" xlink:type="simple">CMA</abbrev> and <abbrev xmlns:xlink="http://www.w3.org/1999/xlink" xlink:title="Potato Dextrose Agar" id="ABBRID0E6EAG" xlink:type="simple">PDA</abbrev> hyphae branched, septate, hyaline, smooth, 0.9–1.9 μm wide. Coiled hyphae sometimes found on <abbrev xmlns:xlink="http://www.w3.org/1999/xlink" xlink:title="Corn Meal Agar" id="ABBRID0EDFAG" xlink:type="simple">CMA</abbrev>. Hyphae form tight bundles of 3–11 hyphae on <abbrev xmlns:xlink="http://www.w3.org/1999/xlink" xlink:title="Potato Dextrose Agar" id="ABBRID0EHFAG" xlink:type="simple">PDA</abbrev>. Racquet hyphae absent. Fertile hyphae bearing aleurioconidia, sessile or stalked. Arthroconidia not observed. Conidiophores abundant, solitary, usually curved, occasionally erect, arising in acute angles with the main axis, hyaline, smooth, usually bearing verticils of two to four branches arising from the stipe at an acute angle. Conidiophores more abundant on <abbrev xmlns:xlink="http://www.w3.org/1999/xlink" xlink:title="Corn Meal Agar" id="ABBRID0ELFAG" xlink:type="simple">CMA</abbrev> than <abbrev xmlns:xlink="http://www.w3.org/1999/xlink" xlink:title="Potato Dextrose Agar" id="ABBRID0EPFAG" xlink:type="simple">PDA</abbrev>. Aleurioconidia are pyriform to clavate or obovoid with a broad truncate basal scar, 2.8–4.6 × 1.7–3.2 μm (av = 3.7 × 2.5 μm, n = 50), in conidiophores separated by connective cells. Intercalary conidia are rare, pyriform to clavate, or subglobose, 2.4–3.9 × 1.6–2.4 μm (av = 3.1 × 2.0 μm, n = 11), in conidiophores separated by connective cells. Ascomata absent.</p><fig id="F4" position="float" orientation="portrait"><object-id xmlns:xlink="http://www.w3.org/1999/xlink" content-type="doi" xlink:type="simple">10.3897/imafungus.16.e142219.figure4</object-id><object-id xmlns:xlink="http://www.w3.org/1999/xlink" content-type="arpha" xlink:type="simple">13E321D2-2C88-5859-B9EF-9185BFE371D5</object-id><label>Figure 4.</label><caption><p><italic><tp:taxon-name><tp:taxon-name-part taxon-name-part-type="genus" reg="Pseudogymnoascus">Pseudogymnoascus</tp:taxon-name-part><tp:taxon-name-part taxon-name-part-type="species" reg="irelandiae">irelandiae</tp:taxon-name-part></tp:taxon-name></italic> sp. nov. <bold>A</bold> coiled hyphae <bold>B</bold> fertile hyphae bearing aleurioconidia <bold>C</bold> conidia <bold>D, E</bold> conidiophores. Scale bars: 10 µm.</p></caption><graphic xmlns:xlink="http://www.w3.org/1999/xlink" xlink:href="imafungus-16-e142219-g004.jpg" position="float" orientation="portrait" xlink:type="simple" id="oo_1287496.jpg"><uri content-type="original_file" xlink:type="simple">https://binary.pensoft.net/fig/1287496</uri></graphic></fig></tp:treatment-sec><tp:treatment-sec sec-type="description" id="SECID0ETGAG"><title>Culture characteristics.</title><p>On <abbrev xmlns:xlink="http://www.w3.org/1999/xlink" xlink:title="Oatmeal Agar" id="ABBRID0EZGAG" xlink:type="simple">OA</abbrev>, colonies reach 44 mm in diameter after 28 days at 15°C, round, appressed, colorless to white, consisting of immersed and hyaline hyphae, small spots of white cottony aerial mycelium emerging throughout the colony, exudates and diffusible pigments absent; reverse white. On <abbrev xmlns:xlink="http://www.w3.org/1999/xlink" xlink:title="Corn Meal Agar" id="ABBRID0E4GAG" xlink:type="simple">CMA</abbrev>, colonies reach 36 mm in diameter after 28 days at 15°C, round, flat, floccose, gray to white, forming irregular concentric rings, filamentous margin, exudates and diffusible pigments absent; reverse white, brown to yellow at center. On <abbrev xmlns:xlink="http://www.w3.org/1999/xlink" xlink:title="Sabouraud Dextrose Agar" id="ABBRID0EBHAG" xlink:type="simple">SDA</abbrev>, colonies reach 43 mm in diameter after 28 days at 15°C, irregular, slightly raised, floccose, shallow radial grooves, white to gray, margin filamentous and white, sparse exudates in the form of small transparent and colorless droplets, diffusible pigments absent; reverse light brown to yellow. On <abbrev xmlns:xlink="http://www.w3.org/1999/xlink" xlink:title="Potato Dextrose Agar" id="ABBRID0EFHAG" xlink:type="simple">PDA</abbrev>, colonies reach 35 mm in diameter after 28 days at 15°C, round, slightly raised, floccose, white, white cottony aerial mycelium emerging throughout the colony, exudates in the form of transparent and colorless droplets, diffusible pigments absent; reverse tan to cream. Growth occurred at 5°C and 15°C, with very minimal growth at 25°C; Optimum growth was observed at 15°C. No culture attenuation was observed.</p></tp:treatment-sec><tp:treatment-sec sec-type="distribution" id="SECID0EJHAG"><title>Distribution.</title><p>Cape Hallett, Antarctica.</p></tp:treatment-sec><tp:treatment-sec sec-type="ecology" id="SECID0EOHAG"><title>Ecology/substrate.</title><p>Cultured from Antarctic soil.</p></tp:treatment-sec><tp:treatment-sec sec-type="Genbank accession numbers" id="SECID0ETHAG"><title>Genbank accession numbers.</title><p><abbrev xmlns:xlink="http://www.w3.org/1999/xlink" xlink:title="internal transcribed spacer" id="ABBRID0EZHAG" xlink:type="simple">ITS</abbrev> = <ext-link xmlns:xlink="http://www.w3.org/1999/xlink" xlink:href="PQ453553" ext-link-type="gen" xlink:type="simple">PQ453553</ext-link>, <abbrev xmlns:xlink="http://www.w3.org/1999/xlink" xlink:title="nuclear large subunit" id="ABBRID0ECIAG" xlink:type="simple">LSU</abbrev> = <ext-link xmlns:xlink="http://www.w3.org/1999/xlink" xlink:href="PQ453558" ext-link-type="gen" xlink:type="simple">PQ453558</ext-link>, <abbrev xmlns:xlink="http://www.w3.org/1999/xlink" xlink:title="NA replication licensing factor" id="ABBRID0ELIAG" xlink:type="simple">MCM7</abbrev> = <ext-link xmlns:xlink="http://www.w3.org/1999/xlink" xlink:href="PQ497089" ext-link-type="gen" xlink:type="simple">PQ497089</ext-link>, <abbrev xmlns:xlink="http://www.w3.org/1999/xlink" xlink:title="RNA polymerase II second largest subunit" id="ABBRID0EUIAG" xlink:type="simple">RPB2</abbrev> = <ext-link xmlns:xlink="http://www.w3.org/1999/xlink" xlink:href="PQ497096" ext-link-type="gen" xlink:type="simple">PQ497096</ext-link>, <abbrev xmlns:xlink="http://www.w3.org/1999/xlink" xlink:title="Translation elongation factor EF-1a" id="ABBRID0E4IAG" xlink:type="simple">TEF1</abbrev> = <ext-link xmlns:xlink="http://www.w3.org/1999/xlink" xlink:href="PQ497101" ext-link-type="gen" xlink:type="simple">PQ497101</ext-link></p></tp:treatment-sec><tp:treatment-sec sec-type="NCBI BioSample genome accession" id="SECID0EFJAG"><title>NCBI BioSample genome accession.</title><p>SAMN40283453.</p></tp:treatment-sec><tp:treatment-sec sec-type="notes" id="SECID0EKJAG"><title>Note.</title><p><italic><tp:taxon-name><tp:taxon-name-part taxon-name-part-type="genus" reg="Pseudogymnoascus">Pseudogymnoascus</tp:taxon-name-part><tp:taxon-name-part taxon-name-part-type="species" reg="irelandiae">irelandiae</tp:taxon-name-part></tp:taxon-name></italic> has been placed as a member of clade K (Figs <xref ref-type="fig" rid="F1">1</xref>, <xref ref-type="fig" rid="F2">2</xref>), which also includes unidentified strain A07MA10 (<xref ref-type="bibr" rid="B31">Minnis and Lindner 2013</xref>). Both <italic><tp:taxon-name><tp:taxon-name-part taxon-name-part-type="genus" reg="Pseudogymnoascus">Pseudogymnoascus</tp:taxon-name-part><tp:taxon-name-part taxon-name-part-type="species" reg="irelandiae">irelandiae</tp:taxon-name-part></tp:taxon-name></italic> and strain A07MA10 have a <abbrev xmlns:xlink="http://www.w3.org/1999/xlink" xlink:title="Translation elongation factor EF-1a" id="ABBRID0ESKAG" xlink:type="simple">TEF1</abbrev> amino acid insert at the same position that no other <italic><tp:taxon-name><tp:taxon-name-part taxon-name-part-type="genus" reg="Pseudogymnoascus">Pseudogymnoascus</tp:taxon-name-part></tp:taxon-name></italic> species have (<xref ref-type="bibr" rid="B31">Minnis and Lindner 2013</xref>). Fig. <xref ref-type="fig" rid="F1">1</xref> shows clade K as sister to clade I, however the placement of clade K in relation to other clades has low bootstrap support. The placement of this clade has continued to have low support since it was originally classified in <xref ref-type="bibr" rid="B31">Minnis and Lindner (2013)</xref>. However, according to Fig. <xref ref-type="fig" rid="F2">2</xref>, there is strong bootstrap support for clade K being sister to clades B, E, F, G, H, I, J, Q; but data are missing for clades A, C, and D to confirm this placement. <italic><tp:taxon-name><tp:taxon-name-part taxon-name-part-type="genus" reg="Pseudogymnoascus">Pseudogymnoascus</tp:taxon-name-part><tp:taxon-name-part taxon-name-part-type="species" reg="irelandiae">irelandiae</tp:taxon-name-part></tp:taxon-name></italic> can be distinguished from species in clade B by its presence of coiled hyphae. And differentiated from <italic><tp:taxon-name><tp:taxon-name-part taxon-name-part-type="genus" reg="Pseudogymnoascus">P.</tp:taxon-name-part><tp:taxon-name-part taxon-name-part-type="species" reg="lanuginosus">lanuginosus</tp:taxon-name-part></tp:taxon-name></italic> and <italic><tp:taxon-name><tp:taxon-name-part taxon-name-part-type="genus" reg="Pseudogymnoascus">P.</tp:taxon-name-part><tp:taxon-name-part taxon-name-part-type="species" reg="fujianensis">fujianensis</tp:taxon-name-part></tp:taxon-name></italic> in clade E by smaller aleurioconidia size (<xref ref-type="bibr" rid="B46">Villanueva et al. 2021</xref>; <xref ref-type="bibr" rid="B52">Zhang et al. 2021</xref>). Within clade F, <italic><tp:taxon-name><tp:taxon-name-part taxon-name-part-type="genus" reg="Pseudogymnoascus">P.</tp:taxon-name-part><tp:taxon-name-part taxon-name-part-type="species" reg="destructans">destructans</tp:taxon-name-part></tp:taxon-name></italic> (<xref ref-type="bibr" rid="B31">Minnis and Lindner 2013</xref>) has asymmetrically curved conidia not observed in <italic><tp:taxon-name><tp:taxon-name-part taxon-name-part-type="genus" reg="Pseudogymnoascus">P.</tp:taxon-name-part><tp:taxon-name-part taxon-name-part-type="species" reg="irelandiae">irelandiae</tp:taxon-name-part></tp:taxon-name></italic>. Clade G consists of <italic><tp:taxon-name><tp:taxon-name-part taxon-name-part-type="genus" reg="Pseudogymnoascus">P.</tp:taxon-name-part><tp:taxon-name-part taxon-name-part-type="species" reg="palmeri">palmeri</tp:taxon-name-part></tp:taxon-name></italic>, <italic><tp:taxon-name><tp:taxon-name-part taxon-name-part-type="genus" reg="Pseudogymnoascus">P.</tp:taxon-name-part><tp:taxon-name-part taxon-name-part-type="species" reg="roseus">roseus</tp:taxon-name-part></tp:taxon-name></italic>, and <italic><tp:taxon-name><tp:taxon-name-part taxon-name-part-type="genus" reg="Pseudogymnoascus">P.</tp:taxon-name-part><tp:taxon-name-part taxon-name-part-type="species" reg="rhousiogongylinus">rhousiogongylinus</tp:taxon-name-part></tp:taxon-name></italic> (<xref ref-type="bibr" rid="B48">Wener and Cain 1970</xref>; <xref ref-type="bibr" rid="B9">Crous et al. 2019</xref>, <xref ref-type="bibr" rid="B10">2020</xref>), all of which have ascomata while <italic><tp:taxon-name><tp:taxon-name-part taxon-name-part-type="genus" reg="Pseudogymnoascus">P.</tp:taxon-name-part><tp:taxon-name-part taxon-name-part-type="species" reg="irelandiae">irelandiae</tp:taxon-name-part></tp:taxon-name></italic> does not. <italic><tp:taxon-name><tp:taxon-name-part taxon-name-part-type="genus" reg="Pseudogymnoascus">Pseudogymnoascus</tp:taxon-name-part><tp:taxon-name-part taxon-name-part-type="species" reg="irelandiae">irelandiae</tp:taxon-name-part></tp:taxon-name></italic> differs from <italic><tp:taxon-name><tp:taxon-name-part taxon-name-part-type="genus" reg="Pseudogymnoascus">P.</tp:taxon-name-part><tp:taxon-name-part taxon-name-part-type="species" reg="yunnanensis">yunnanensis</tp:taxon-name-part></tp:taxon-name></italic>, <italic><tp:taxon-name><tp:taxon-name-part taxon-name-part-type="genus" reg="Pseudogymnoascus">P.</tp:taxon-name-part><tp:taxon-name-part taxon-name-part-type="species" reg="guizhouensis">guizhouensis</tp:taxon-name-part></tp:taxon-name></italic>, <italic><tp:taxon-name><tp:taxon-name-part taxon-name-part-type="genus" reg="Pseudogymnoascus">P.</tp:taxon-name-part><tp:taxon-name-part taxon-name-part-type="species" reg="camphorae">camphorae</tp:taxon-name-part></tp:taxon-name></italic>, <italic><tp:taxon-name><tp:taxon-name-part taxon-name-part-type="genus" reg="Pseudogymnoascus">P.</tp:taxon-name-part><tp:taxon-name-part taxon-name-part-type="species" reg="cavicola">cavicola</tp:taxon-name-part></tp:taxon-name></italic>, <italic><tp:taxon-name><tp:taxon-name-part taxon-name-part-type="genus" reg="Pseudogymnoascus">P.</tp:taxon-name-part><tp:taxon-name-part taxon-name-part-type="species" reg="zhejianensis">zhejianensis</tp:taxon-name-part></tp:taxon-name></italic>, and <italic><tp:taxon-name><tp:taxon-name-part taxon-name-part-type="genus" reg="Pseudogymnoascus">P.</tp:taxon-name-part><tp:taxon-name-part taxon-name-part-type="species" reg="catensis">catensis</tp:taxon-name-part></tp:taxon-name></italic> in clade H based on its presence of coiled hyphae (<xref ref-type="bibr" rid="B49">Zhang et al. 2020</xref>, <xref ref-type="bibr" rid="B52">2021</xref>, <xref ref-type="bibr" rid="B51">2023b</xref>; <xref ref-type="bibr" rid="B3">Becker et al. 2023</xref>). <italic><tp:taxon-name><tp:taxon-name-part taxon-name-part-type="genus" reg="Pseudogymnoascus">Pseudogymnoascus</tp:taxon-name-part><tp:taxon-name-part taxon-name-part-type="species" reg="irelandiae">irelandiae</tp:taxon-name-part></tp:taxon-name></italic> differs from <italic><tp:taxon-name><tp:taxon-name-part taxon-name-part-type="genus" reg="Pseudogymnoascus">P.</tp:taxon-name-part><tp:taxon-name-part taxon-name-part-type="species" reg="hyalinus">hyalinus</tp:taxon-name-part></tp:taxon-name></italic> by its lack of coremia (<xref ref-type="bibr" rid="B11">Daszewska 1924</xref>), and from <italic><tp:taxon-name><tp:taxon-name-part taxon-name-part-type="genus" reg="Pseudogymnoascus">P.</tp:taxon-name-part><tp:taxon-name-part taxon-name-part-type="species" reg="botryoides">botryoides</tp:taxon-name-part></tp:taxon-name></italic> and <italic><tp:taxon-name><tp:taxon-name-part taxon-name-part-type="genus" reg="Pseudogymnoascus">P.</tp:taxon-name-part><tp:taxon-name-part taxon-name-part-type="species" reg="antarcticus">antarcticus</tp:taxon-name-part></tp:taxon-name></italic> in clade I with its lack of arthroconidia (<xref ref-type="bibr" rid="B46">Villanueva et al. 2021</xref>; <xref ref-type="bibr" rid="B51">Zhang et al. 2023b</xref>). Within clade J are <italic><tp:taxon-name><tp:taxon-name-part taxon-name-part-type="genus" reg="Pseudogymnoascus">P.</tp:taxon-name-part><tp:taxon-name-part taxon-name-part-type="species" reg="guiyangensis">guiyangensis</tp:taxon-name-part></tp:taxon-name></italic>, <italic><tp:taxon-name><tp:taxon-name-part taxon-name-part-type="genus" reg="Pseudogymnoascus">P.</tp:taxon-name-part><tp:taxon-name-part taxon-name-part-type="species" reg="zongqii">zongqii</tp:taxon-name-part></tp:taxon-name></italic>, and <italic><tp:taxon-name><tp:taxon-name-part taxon-name-part-type="genus" reg="Pseudogymnoascus">P.</tp:taxon-name-part><tp:taxon-name-part taxon-name-part-type="species" reg="sinensis">sinensis</tp:taxon-name-part></tp:taxon-name></italic>, in addition to undescribed strains 10NY09, MN-Mycosel-7, 10NY08, and 21IN10 (<xref ref-type="bibr" rid="B31">Minnis and Lindner 2013</xref>; <xref ref-type="bibr" rid="B25">Luo et al. 2016</xref>; <xref ref-type="bibr" rid="B49">Zhang et al. 2020</xref>, <xref ref-type="bibr" rid="B51">2023b</xref>). <italic><tp:taxon-name><tp:taxon-name-part taxon-name-part-type="genus" reg="Pseudogymnoascus">Pseudogymnoascus</tp:taxon-name-part><tp:taxon-name-part taxon-name-part-type="species" reg="irelandiae">irelandiae</tp:taxon-name-part></tp:taxon-name></italic> has a smaller hyphal width than <italic><tp:taxon-name><tp:taxon-name-part taxon-name-part-type="genus" reg="Pseudogymnoascus">P.</tp:taxon-name-part><tp:taxon-name-part taxon-name-part-type="species" reg="guiyangensis">guiyangensis</tp:taxon-name-part></tp:taxon-name></italic> (0.9–1.9 μm vs 1.5–2.5 μm). <italic><tp:taxon-name><tp:taxon-name-part taxon-name-part-type="genus" reg="Pseudogymnoascus">Pseudogymnoascus</tp:taxon-name-part><tp:taxon-name-part taxon-name-part-type="species" reg="zongqii">zongqii</tp:taxon-name-part></tp:taxon-name></italic> lacks exudates on <abbrev xmlns:xlink="http://www.w3.org/1999/xlink" xlink:title="Potato Dextrose Agar" id="ABBRID0EPWAG" xlink:type="simple">PDA</abbrev> whereas <italic><tp:taxon-name><tp:taxon-name-part taxon-name-part-type="genus" reg="Pseudogymnoascus">P.</tp:taxon-name-part><tp:taxon-name-part taxon-name-part-type="species" reg="irelandiae">irelandiae</tp:taxon-name-part></tp:taxon-name></italic> has colorless exudates. <italic><tp:taxon-name><tp:taxon-name-part taxon-name-part-type="genus" reg="Pseudogymnoascus">Pseudogymnoascus</tp:taxon-name-part><tp:taxon-name-part taxon-name-part-type="species" reg="irelandiae">irelandiae</tp:taxon-name-part></tp:taxon-name></italic> has white colonies on <abbrev xmlns:xlink="http://www.w3.org/1999/xlink" xlink:title="Potato Dextrose Agar" id="ABBRID0EJXAG" xlink:type="simple">PDA</abbrev> whereas <italic><tp:taxon-name><tp:taxon-name-part taxon-name-part-type="genus" reg="Pseudogymnoascus">P.</tp:taxon-name-part><tp:taxon-name-part taxon-name-part-type="species" reg="sinensis">sinensis</tp:taxon-name-part></tp:taxon-name></italic> has a light pink center. Lastly, <italic><tp:taxon-name><tp:taxon-name-part taxon-name-part-type="genus" reg="Pseudogymnoascus">P.</tp:taxon-name-part><tp:taxon-name-part taxon-name-part-type="species" reg="irelandiae">irelandiae</tp:taxon-name-part></tp:taxon-name></italic> differs from <italic><tp:taxon-name><tp:taxon-name-part taxon-name-part-type="genus" reg="Pseudogymnoascus">P.</tp:taxon-name-part><tp:taxon-name-part taxon-name-part-type="species" reg="ramosus">ramosus</tp:taxon-name-part></tp:taxon-name></italic> in clade Q in its larger colony diameter on <abbrev xmlns:xlink="http://www.w3.org/1999/xlink" xlink:title="Potato Dextrose Agar" id="ABBRID0EOYAG" xlink:type="simple">PDA</abbrev>, <abbrev xmlns:xlink="http://www.w3.org/1999/xlink" xlink:title="Oatmeal Agar" id="ABBRID0ESYAG" xlink:type="simple">OA</abbrev>, <abbrev xmlns:xlink="http://www.w3.org/1999/xlink" xlink:title="Sabouraud Dextrose Agar" id="ABBRID0EWYAG" xlink:type="simple">SDA</abbrev>, and <abbrev xmlns:xlink="http://www.w3.org/1999/xlink" xlink:title="Corn Meal Agar" id="ABBRID0E1YAG" xlink:type="simple">CMA</abbrev>, lack of gregariously branching groups of conidiophores, and different exudate colors. Phylogenetically, <italic><tp:taxon-name><tp:taxon-name-part taxon-name-part-type="genus" reg="Pseudogymnoascus">P.</tp:taxon-name-part><tp:taxon-name-part taxon-name-part-type="species" reg="irelandiae">irelandiae</tp:taxon-name-part></tp:taxon-name></italic> forms a well-supported independent lineage with strain A07MA10, with a bootstrap value of 100, being the first described species in clade K. We are not able to confirm if strain A07MA10 is conspecific with <italic><tp:taxon-name><tp:taxon-name-part taxon-name-part-type="genus" reg="Pseudogymnoascus">P.</tp:taxon-name-part><tp:taxon-name-part taxon-name-part-type="species" reg="irelandiae">irelandiae</tp:taxon-name-part></tp:taxon-name></italic> as we don’t have access to this isolate to analyze its culture and microscopic characteristics; however, we do know that their isolation sources are quite different, as A07MA10 was cultured from soil from bat hibernacula in Massachusetts, USA (<xref ref-type="bibr" rid="B31">Minnis and Lindner 2013</xref>).</p></tp:treatment-sec><tp:treatment-sec><!--Section generated to contain objects referenced in tp:taxon-treatment.--><fig id="F1" position="float" orientation="portrait"><object-id xmlns:xlink="http://www.w3.org/1999/xlink" content-type="doi" xlink:type="simple">10.3897/imafungus.16.e142219.figure1</object-id><object-id xmlns:xlink="http://www.w3.org/1999/xlink" content-type="arpha" xlink:type="simple">DB4FDC03-D7E6-5BEE-8638-3C6C499CA8FE</object-id><label>Figure 1.</label><caption><p>Maximum likelihood (ML) phylogenetic tree of <italic><tp:taxon-name><tp:taxon-name-part taxon-name-part-type="genus" reg="Pseudogymnoascus">Pseudogymnoascus</tp:taxon-name-part></tp:taxon-name></italic> based on the concatenated dataset of five genes (<abbrev xmlns:xlink="http://www.w3.org/1999/xlink" xlink:title="internal transcribed spacer" id="ABBRID0EI1AE" xlink:type="simple">ITS</abbrev>, <abbrev xmlns:xlink="http://www.w3.org/1999/xlink" xlink:title="nuclear large subunit" id="ABBRID0EM1AE" xlink:type="simple">LSU</abbrev>, <abbrev xmlns:xlink="http://www.w3.org/1999/xlink" xlink:title="NA replication licensing factor" id="ABBRID0EQ1AE" xlink:type="simple">MCM7</abbrev>, <abbrev xmlns:xlink="http://www.w3.org/1999/xlink" xlink:title="RNA polymerase II second largest subunit" id="ABBRID0EU1AE" xlink:type="simple">RPB2</abbrev>, <abbrev xmlns:xlink="http://www.w3.org/1999/xlink" xlink:title="Translation elongation factor EF-1a" id="ABBRID0EY1AE" xlink:type="simple">TEF1</abbrev>). ML bootstrap values ≥ 70 are shown above branches. New species described here are highlighted in bold and red. The scale bar indicates 0.03 nucleotide changes per site.</p></caption><graphic xmlns:xlink="http://www.w3.org/1999/xlink" xlink:href="imafungus-16-e142219-g001.jpg" position="float" orientation="portrait" xlink:type="simple" id="oo_1287493.jpg"><uri content-type="original_file" xlink:type="simple">https://binary.pensoft.net/fig/1287493</uri></graphic></fig><fig id="F2" position="float" orientation="portrait"><object-id xmlns:xlink="http://www.w3.org/1999/xlink" content-type="doi" xlink:type="simple">10.3897/imafungus.16.e142219.figure2</object-id><object-id xmlns:xlink="http://www.w3.org/1999/xlink" content-type="arpha" xlink:type="simple">145D378A-D808-5B6B-8355-FF3CA04C722C</object-id><label>Figure 2.</label><caption><p>ML phylogeny of <italic><tp:taxon-name><tp:taxon-name-part taxon-name-part-type="genus" reg="Pseudogymnoascus">Pseudogymnoascus</tp:taxon-name-part></tp:taxon-name></italic> based on an alignment of 1496 concatenated orthogroups with single-copy genes. ML bootstrap values ≥ 75 are shown above branches. New species are highlighted in bold and red. The scale bar indicates 0.09 amino acid changes per site.</p></caption><graphic xmlns:xlink="http://www.w3.org/1999/xlink" xlink:href="imafungus-16-e142219-g002.jpg" position="float" orientation="portrait" xlink:type="simple" id="oo_1287494.jpg"><uri content-type="original_file" xlink:type="simple">https://binary.pensoft.net/fig/1287494</uri></graphic></fig></tp:treatment-sec><ref-list><ref id="B31"><mixed-citation xmlns:xlink="http://www.w3.org/1999/xlink" xlink:type="simple"><person-group><name name-style="western"><surname>Minnis</surname><given-names>AM</given-names></name><name name-style="western"><surname>Lindner</surname><given-names>DL</given-names></name></person-group> (<year>2013</year>) <article-title>Phylogenetic evaluation of <italic><tp:taxon-name><tp:taxon-name-part taxon-name-part-type="genus">Geomyces</tp:taxon-name-part></tp:taxon-name></italic> and allies reveals no close relatives of <italic><tp:taxon-name><tp:taxon-name-part taxon-name-part-type="genus">Pseudogymnoascus</tp:taxon-name-part><tp:taxon-name-part taxon-name-part-type="species">destructans</tp:taxon-name-part></tp:taxon-name></italic>, comb. nov., in bat hibernacula of eastern North America.</article-title><source>Fungal Biology</source><volume>117</volume>: <fpage>638</fpage>–<lpage>649</lpage>. <ext-link xlink:href="10.1016/j.funbio.2013.07.001" ext-link-type="doi" xlink:type="simple">https://doi.org/10.1016/j.funbio.2013.07.001</ext-link></mixed-citation></ref><ref id="B46"><mixed-citation xmlns:xlink="http://www.w3.org/1999/xlink" xlink:type="simple"><person-group><name name-style="western"><surname>Villanueva</surname><given-names>P</given-names></name><name name-style="western"><surname>Vásquez</surname><given-names>G</given-names></name><etal/></person-group> (<year>2021</year>) Description of the First Four Species of the Genus <italic><tp:taxon-name><tp:taxon-name-part taxon-name-part-type="genus">Pseudogymnoascus</tp:taxon-name-part></tp:taxon-name></italic> From Antarctica. Frontiers in Microbiology 12: 713189. <ext-link xlink:href="10.3389/fmicb.2021.713189" ext-link-type="doi" xlink:type="simple">https://doi.org/10.3389/fmicb.2021.713189</ext-link></mixed-citation></ref><ref id="B52"><mixed-citation xmlns:xlink="http://www.w3.org/1999/xlink" xlink:type="simple"><person-group><name name-style="western"><surname>Zhang</surname><given-names>Z-Y</given-names></name><name name-style="western"><surname>Shao</surname><given-names>Q-Y</given-names></name><etal/></person-group> (<year>2021</year>) Culturable fungi from urban soils in China I: Description of 10 new taxa. Microbiology Spectrum 9: e00867-21. <ext-link xlink:href="10.1128/Spectrum.00867-21" ext-link-type="doi" xlink:type="simple">https://doi.org/10.1128/Spectrum.00867-21</ext-link></mixed-citation></ref><ref id="B48"><mixed-citation xmlns:xlink="http://www.w3.org/1999/xlink" xlink:type="simple"><person-group><name name-style="western"><surname>Wener</surname><given-names>HM</given-names></name><name name-style="western"><surname>Cain</surname><given-names>RF</given-names></name></person-group> (<year>1970</year>) <article-title>New species of <italic><tp:taxon-name><tp:taxon-name-part taxon-name-part-type="genus">Chaetomium</tp:taxon-name-part></tp:taxon-name></italic> and <italic><tp:taxon-name><tp:taxon-name-part taxon-name-part-type="genus">Gymnoascus</tp:taxon-name-part></tp:taxon-name></italic>.</article-title><source>Canadian Journal of Botany</source><volume>48</volume>: <fpage>325</fpage>–<lpage>327</lpage>. <ext-link xlink:href="10.1139/b70-047" ext-link-type="doi" xlink:type="simple">https://doi.org/10.1139/b70-047</ext-link></mixed-citation></ref><ref id="B9"><mixed-citation xmlns:xlink="http://www.w3.org/1999/xlink" xlink:type="simple"><person-group><name name-style="western"><surname>Crous</surname><given-names>PW</given-names></name><name name-style="western"><surname>Wingfield</surname><given-names>MJ</given-names></name><etal/></person-group> (<year>2019</year>) <article-title>Fungal Planet description sheets: 951–1041.</article-title><source>Persoonia: Molecular Phylogeny and Evolution of <tp:taxon-name><tp:taxon-name-part taxon-name-part-type="kingdom">Fungi</tp:taxon-name-part></tp:taxon-name></source><volume>43</volume>: <fpage>223</fpage>–<lpage>425</lpage>. <ext-link xlink:href="10.3767/persoonia.2019.43.06" ext-link-type="doi" xlink:type="simple">https://doi.org/10.3767/persoonia.2019.43.06</ext-link></mixed-citation></ref><ref id="B10"><mixed-citation xmlns:xlink="http://www.w3.org/1999/xlink" xlink:type="simple"><person-group><name name-style="western"><surname>Crous</surname><given-names>PW</given-names></name><name name-style="western"><surname>Cowan</surname><given-names>DA</given-names></name><etal/></person-group> (<year>2020</year>) <article-title>Fungal Planet description sheets: 1112–1181.</article-title><source>Persoonia: Molecular Phylogeny and Evolution of <tp:taxon-name><tp:taxon-name-part taxon-name-part-type="kingdom">Fungi</tp:taxon-name-part></tp:taxon-name></source><volume>45</volume>: <fpage>251</fpage>–<lpage>409</lpage>. <ext-link xlink:href="10.3767/persoonia.2020.45.10" ext-link-type="doi" xlink:type="simple">https://doi.org/10.3767/persoonia.2020.45.10</ext-link></mixed-citation></ref><ref id="B49"><mixed-citation xmlns:xlink="http://www.w3.org/1999/xlink" xlink:type="simple"><person-group><name name-style="western"><surname>Zhang</surname><given-names>Z</given-names></name><name name-style="western"><surname>Dong</surname><given-names>C</given-names></name><etal/></person-group> (<year>2020</year>) The enigmatic <italic><tp:taxon-name><tp:taxon-name-part taxon-name-part-type="family">Thelebolaceae</tp:taxon-name-part></tp:taxon-name></italic> (<italic><tp:taxon-name><tp:taxon-name-part taxon-name-part-type="class">Thelebolales</tp:taxon-name-part></tp:taxon-name></italic>, <italic><tp:taxon-name><tp:taxon-name-part taxon-name-part-type="class">Leotiomycetes</tp:taxon-name-part></tp:taxon-name></italic>): One new genus <italic><tp:taxon-name><tp:taxon-name-part taxon-name-part-type="genus">Solomyces</tp:taxon-name-part></tp:taxon-name></italic> and five new species. Frontiers in Microbiology 11: 572596. <ext-link xlink:href="10.3389/fmicb.2020.572596" ext-link-type="doi" xlink:type="simple">https://doi.org/10.3389/fmicb.2020.572596</ext-link></mixed-citation></ref><ref id="B51"><mixed-citation xmlns:xlink="http://www.w3.org/1999/xlink" xlink:type="simple"><person-group><name name-style="western"><surname>Zhang</surname><given-names>Z-Y</given-names></name><name name-style="western"><surname>Li</surname><given-names>X</given-names></name><etal/></person-group> (<year>2023b</year>) <article-title>Culturable fungi from urban soils in China II, with the description of 18 novel species in <italic><tp:taxon-name><tp:taxon-name-part taxon-name-part-type="phylum">Ascomycota</tp:taxon-name-part></tp:taxon-name></italic> (<italic><tp:taxon-name><tp:taxon-name-part taxon-name-part-type="class">Dothideomycetes</tp:taxon-name-part></tp:taxon-name></italic>, <italic><tp:taxon-name><tp:taxon-name-part taxon-name-part-type="class">Eurotiomycetes</tp:taxon-name-part></tp:taxon-name></italic>, <italic><tp:taxon-name><tp:taxon-name-part taxon-name-part-type="class">Leotiomycetes</tp:taxon-name-part></tp:taxon-name></italic> and <italic><tp:taxon-name><tp:taxon-name-part taxon-name-part-type="class">Sordariomycetes</tp:taxon-name-part></tp:taxon-name></italic>).</article-title><source>MycoKeys</source><volume>98</volume>: <fpage>167</fpage>–<lpage>220</lpage>. <ext-link xlink:href="10.3897/mycokeys.98.102816" ext-link-type="doi" xlink:type="simple">https://doi.org/10.3897/mycokeys.98.102816</ext-link></mixed-citation></ref><ref id="B3"><mixed-citation xmlns:xlink="http://www.w3.org/1999/xlink" xlink:type="simple"><person-group><name name-style="western"><surname>Becker</surname><given-names>P</given-names></name><name name-style="western"><surname>van den Eynde</surname><given-names>C</given-names></name><etal/></person-group> (<year>2023</year>) <article-title>Remarkable fungal biodiversity on northern Belgium bats and hibernacula.</article-title><source>Mycologia</source><volume>115</volume>: <fpage>484</fpage>–<lpage>498</lpage>. <ext-link xlink:href="10.1080/00275514.2023.2213138" ext-link-type="doi" xlink:type="simple">https://doi.org/10.1080/00275514.2023.2213138</ext-link></mixed-citation></ref><ref id="B11"><mixed-citation xmlns:xlink="http://www.w3.org/1999/xlink" xlink:type="simple"><person-group><name name-style="western"><surname>Daszewska</surname><given-names>W</given-names></name></person-group> (<year>1924</year>) Etude Sur la Desagrégation de la Cellulose dans la Terre de Bruyère et la Tourbe. Éditeur non Identifié, 72 pp.</mixed-citation></ref><ref id="B25"><mixed-citation xmlns:xlink="http://www.w3.org/1999/xlink" xlink:type="simple"><person-group><name name-style="western"><surname>Luo</surname><given-names>Y</given-names></name><name name-style="western"><surname>Chen</surname><given-names>W-H</given-names></name><etal/></person-group> (<year>2016</year>) <article-title>A new <italic><tp:taxon-name><tp:taxon-name-part taxon-name-part-type="genus">Geomyces</tp:taxon-name-part></tp:taxon-name></italic> species producing melanin in the medium.</article-title><source>Mycosystema</source><volume>35</volume>: <fpage>123</fpage>–<lpage>130</lpage>. <ext-link xlink:href="10.13346/j.mycosystema.140246" ext-link-type="doi" xlink:type="simple">https://doi.org/10.13346/j.mycosystema.140246</ext-link></mixed-citation></ref></ref-list></tp:taxon-treatment>
