# Supplementary material for: ﻿Three new Pseudogymnoascus species (Pseudeurotiaceae, Thelebolales) described from Antarctic soils
Source: IMA Fungus. 2025 Mar 21;16:e142219. doi: 10.3897/imafungus.16.e142219 (PMC11953729; doi:10.3897/imafungus.16.e142219)
Supplement: XML Treatment for Pseudogymnoascus ramosus [file imafungus.16.e142219-treatment2.xml]

<!DOCTYPE tp:taxon-treatment
  PUBLIC "-//TaxonX//DTD Taxonomic Treatment Publishing DTD v0 20100105//EN" "tax-treatment-NSO.dtd">
<tp:taxon-treatment xmlns:tp="http://www.plazi.org/taxpub"><tp:treatment-meta><kwd-group><label>Taxon classification</label><kwd>
                <named-content content-type="kingdom">Animalia</named-content>
              </kwd><kwd>
                <named-content content-type="order">Thelebolales</named-content>
              </kwd><kwd>
                <named-content content-type="family">Pseudeurotiaceae</named-content>
              </kwd></kwd-group><mixed-citation publication-type="journal"><person-group><name><surname>Childress</surname><given-names>Mary K.</given-names></name><name><surname>Dragone</surname><given-names>Nicholas B.</given-names></name><name><surname>Young</surname><given-names>Benjamin D.</given-names></name><name><surname>Adams</surname><given-names>Byron J.</given-names></name><name><surname>Fierer</surname><given-names>Noah</given-names></name><name><surname>Quandt</surname><given-names>C. Alisha</given-names></name></person-group><article-title>﻿Three new <italic><tp:taxon-name><tp:taxon-name-part taxon-name-part-type="genus" reg="Pseudogymnoascus">Pseudogymnoascus</tp:taxon-name-part></tp:taxon-name></italic> species (<italic><tp:taxon-name><tp:taxon-name-part taxon-name-part-type="family">Pseudeurotiaceae</tp:taxon-name-part></tp:taxon-name></italic>, <italic><tp:taxon-name><tp:taxon-name-part taxon-name-part-type="class">Thelebolales</tp:taxon-name-part></tp:taxon-name></italic>) described from Antarctic soils</article-title><source>IMA Fungus</source><day>21</day><month>03</month><year>2025</year><volume>16</volume><pub-id pub-id-type="doi">10.3897/imafungus.16.e142219</pub-id></mixed-citation></tp:treatment-meta><tp:nomenclature><label>﻿</label><tp:taxon-name>
              <object-id xmlns:xlink="http://www.w3.org/1999/xlink" content-type="arpha" xlink:type="simple">4A4D489E-246A-5143-91BE-E134D56E0B8F</object-id>
              <tp:taxon-name-part taxon-name-part-type="genus" reg="Pseudogymnoascus">Pseudogymnoascus</tp:taxon-name-part>
              <tp:taxon-name-part taxon-name-part-type="species" reg="ramosus">ramosus</tp:taxon-name-part>
              <object-id xmlns:xlink="http://www.w3.org/1999/xlink" content-type="mycobank" xlink:type="simple">856262</object-id>
            </tp:taxon-name><tp:taxon-authority>Childress &amp; Quandt</tp:taxon-authority><tp:taxon-status xmlns:xlink="http://www.w3.org/1999/xlink" xlink:type="simple">sp. nov</tp:taxon-status><xref ref-type="fig" rid="F5">Figs 5</xref><xref ref-type="fig" rid="F6">, 6</xref></tp:nomenclature><tp:treatment-sec sec-type="etymology" id="SECID0EK2AG"><title>Etymology.</title><p>The name refers to heavily branched hyphae with gregarious groupings of conidiophores.</p></tp:treatment-sec><tp:treatment-sec sec-type="material" id="SECID0EP2AG"><title>Type.</title><p>Antarctica • Shackleton Glacier, Mount Franke, <named-content xmlns:xlink="http://www.w3.org/1999/xlink" content-type="dwc:verbatimCoordinates" xlink:type="simple"><named-content content-type="geo-json" specific-use="{&#34;type&#34;:&#34;Point&#34;,&#34;coordinates&#34;:[-176.743367,-84.626533]}" id="NCID0EY2AG" xlink:type="simple">84°37'35.52"S, 176°44'36.12"W</named-content></named-content>, 485 m, from soil, 2 Jan 2018, coll. B. Adams, G. Schellens, N. Fierer &amp; M. Shaver-Adams. Holotype 420ASP, stored in a metabolically inactive state in the <abbrev xmlns:xlink="http://www.w3.org/1999/xlink" xlink:title="Center for Forest Mycology Research" id="ABBRID0E42AG" xlink:type="simple">CFMR</abbrev> Herbarium, while ex-type metabolically active material is stored in the Reference Culture Collection at the <abbrev xmlns:xlink="http://www.w3.org/1999/xlink" xlink:title="Center for Forest Mycology Research" id="ABBRID0EB3AG" xlink:type="simple">CFMR</abbrev>.</p><fig id="F5" position="float" orientation="portrait"><object-id xmlns:xlink="http://www.w3.org/1999/xlink" content-type="doi" xlink:type="simple">10.3897/imafungus.16.e142219.figure5</object-id><object-id xmlns:xlink="http://www.w3.org/1999/xlink" content-type="arpha" xlink:type="simple">D84403B5-1367-5C01-B8DD-C78EFA540E60</object-id><label>Figure 5.</label><caption><p><italic><tp:taxon-name><tp:taxon-name-part taxon-name-part-type="genus" reg="Pseudogymnoascus">Pseudogymnoascus</tp:taxon-name-part><tp:taxon-name-part taxon-name-part-type="species" reg="ramosus">ramosus</tp:taxon-name-part></tp:taxon-name></italic> sp. nov. colony morphology at 5°C and 15°C after 28 days on <abbrev xmlns:xlink="http://www.w3.org/1999/xlink" xlink:title="Corn Meal Agar" id="ABBRID0EY3AG" xlink:type="simple">CMA</abbrev>, <abbrev xmlns:xlink="http://www.w3.org/1999/xlink" xlink:title="Oatmeal Agar" id="ABBRID0E33AG" xlink:type="simple">OA</abbrev>, <abbrev xmlns:xlink="http://www.w3.org/1999/xlink" xlink:title="Potato Dextrose Agar" id="ABBRID0EA4AG" xlink:type="simple">PDA</abbrev>, and <abbrev xmlns:xlink="http://www.w3.org/1999/xlink" xlink:title="Sabouraud Dextrose Agar" id="ABBRID0EE4AG" xlink:type="simple">SDA</abbrev>.</p></caption><graphic xmlns:xlink="http://www.w3.org/1999/xlink" xlink:href="imafungus-16-e142219-g005.jpg" position="float" orientation="portrait" xlink:type="simple" id="oo_1287497.jpg"><uri content-type="original_file" xlink:type="simple">https://binary.pensoft.net/fig/1287497</uri></graphic></fig></tp:treatment-sec><tp:treatment-sec sec-type="description" id="SECID0EN4AG"><title>Description.</title><p>On <abbrev xmlns:xlink="http://www.w3.org/1999/xlink" xlink:title="Corn Meal Agar" id="ABBRID0ET4AG" xlink:type="simple">CMA</abbrev> and <abbrev xmlns:xlink="http://www.w3.org/1999/xlink" xlink:title="Potato Dextrose Agar" id="ABBRID0EX4AG" xlink:type="simple">PDA</abbrev> hyphae branched, septate, hyaline, smooth, 0.9–1.9 μm wide. Racquet hyphae absent. Fertile hyphae bearing aleurioconidia, sessile or stalked. Arthroconidia not observed. Conidiophores abundant, often grouping gregariously but sometimes solitary, erect, arising in acute angles with the main axis, hyaline, smooth, usually bearing verticils of two to four branches arising from the stipe at an acute angle. Conidiophores more abundant on <abbrev xmlns:xlink="http://www.w3.org/1999/xlink" xlink:title="Corn Meal Agar" id="ABBRID0E24AG" xlink:type="simple">CMA</abbrev> than <abbrev xmlns:xlink="http://www.w3.org/1999/xlink" xlink:title="Potato Dextrose Agar" id="ABBRID0E64AG" xlink:type="simple">PDA</abbrev>. Aleurioconidia are pyriform to clavate or obovoid with a broad truncate basal scar, 2.8–4.6 × 1.7–3.2 μm (av = 3.7 × 2.5 μm, n = 50), in conidiophores separated by connective cells. Intercalary conidia are rare, pyriform to clavate, or subglobose, 2.7–4.6 × 1.9–2.7 μm (av = 3.5 × 2.3 μm, n = 7), in conidiophores separated by connective cells. Ascomata absent.</p><fig id="F6" position="float" orientation="portrait"><object-id xmlns:xlink="http://www.w3.org/1999/xlink" content-type="doi" xlink:type="simple">10.3897/imafungus.16.e142219.figure6</object-id><object-id xmlns:xlink="http://www.w3.org/1999/xlink" content-type="arpha" xlink:type="simple">6C9B6595-B13B-587A-AD99-A12CF80AB079</object-id><label>Figure 6.</label><caption><p><italic><tp:taxon-name><tp:taxon-name-part taxon-name-part-type="genus" reg="Pseudogymnoascus">Pseudogymnoascus</tp:taxon-name-part><tp:taxon-name-part taxon-name-part-type="species" reg="ramosus">ramosus</tp:taxon-name-part></tp:taxon-name></italic> sp. nov. <bold>A, B, D</bold> conidiophores <bold>C</bold> conidia <bold>E, F</bold> fertile hyphae bearing aleurioconidia. Scale bars: 10 µm.</p></caption><graphic xmlns:xlink="http://www.w3.org/1999/xlink" xlink:href="imafungus-16-e142219-g006.jpg" position="float" orientation="portrait" xlink:type="simple" id="oo_1287498.jpg"><uri content-type="original_file" xlink:type="simple">https://binary.pensoft.net/fig/1287498</uri></graphic></fig></tp:treatment-sec><tp:treatment-sec sec-type="description" id="SECID0EB6AG"><title>Culture characteristics.</title><p>On <abbrev xmlns:xlink="http://www.w3.org/1999/xlink" xlink:title="Oatmeal Agar" id="ABBRID0EH6AG" xlink:type="simple">OA</abbrev>, colonies reach 14 mm in diameter after 28 days at 15°C, round, slightly irregular, appressed, colorless to white, consisting of immersed and hyaline hyphae, small clumps of white cottony aerial mycelium, exudates and diffusible pigments absent; reverse white. On <abbrev xmlns:xlink="http://www.w3.org/1999/xlink" xlink:title="Corn Meal Agar" id="ABBRID0EL6AG" xlink:type="simple">CMA</abbrev>, colonies reach 14 mm in diameter after 28 days at 15°C, round, slightly irregular, dense and slightly umbonate, floccose, white, abundant exudates in the form of transparent pale pink large droplets, diffusible pigments absent; reverse brown. On <abbrev xmlns:xlink="http://www.w3.org/1999/xlink" xlink:title="Sabouraud Dextrose Agar" id="ABBRID0EP6AG" xlink:type="simple">SDA</abbrev>, colonies reach 14 mm in diameter after 28 days at 15°C, round, slightly irregular, slightly raised and umbonate, floccose, shallow radial grooves, white at center, pink to white margin, exudates and diffusible pigments absent; reverse beige. On <abbrev xmlns:xlink="http://www.w3.org/1999/xlink" xlink:title="Potato Dextrose Agar" id="ABBRID0ET6AG" xlink:type="simple">PDA</abbrev>, colonies reach 15 mm in diameter after 28 days at 15°C, irregular, raised, umbonate, floccose, white, dense, exudates initially in the form of transparent and colorless droplets and aging to dark red within two weeks, brown diffusible pigments; reverse brown. Growth occurred at 5°C and 15°C, with very minimal growth at 25°C; optimum growth was observed at 15°C. No culture attenuation was observed.</p></tp:treatment-sec><tp:treatment-sec sec-type="distribution" id="SECID0EX6AG"><title>Distribution.</title><p>Mount Franke and Schroder Hill, Shackleton Glacier, Antarctica.</p></tp:treatment-sec><tp:treatment-sec sec-type="ecology" id="SECID0E36AG"><title>Ecology/substrate.</title><p>Cultured from Antarctic soil.</p></tp:treatment-sec><tp:treatment-sec sec-type="Additional specimen examined" id="SECID0EBABG"><title>Additional specimen examined.</title><p>Schroder Hill, 508ASP, ibid.</p></tp:treatment-sec><tp:treatment-sec sec-type="Genbank accession numbers" id="SECID0EGABG"><title>Genbank accession numbers.</title><p><abbrev xmlns:xlink="http://www.w3.org/1999/xlink" xlink:title="internal transcribed spacer" id="ABBRID0EMABG" xlink:type="simple">ITS</abbrev> = <ext-link xmlns:xlink="http://www.w3.org/1999/xlink" xlink:href="PQ453554" ext-link-type="gen" xlink:type="simple">PQ453554</ext-link>, <abbrev xmlns:xlink="http://www.w3.org/1999/xlink" xlink:title="nuclear large subunit" id="ABBRID0EVABG" xlink:type="simple">LSU</abbrev> = <ext-link xmlns:xlink="http://www.w3.org/1999/xlink" xlink:href="PQ453559" ext-link-type="gen" xlink:type="simple">PQ453559</ext-link>, <abbrev xmlns:xlink="http://www.w3.org/1999/xlink" xlink:title="NA replication licensing factor" id="ABBRID0E5ABG" xlink:type="simple">MCM7</abbrev> = <ext-link xmlns:xlink="http://www.w3.org/1999/xlink" xlink:href="PQ497092" ext-link-type="gen" xlink:type="simple">PQ497092</ext-link>, <abbrev xmlns:xlink="http://www.w3.org/1999/xlink" xlink:title="RNA polymerase II second largest subunit" id="ABBRID0EHBBG" xlink:type="simple">RPB2</abbrev> = <ext-link xmlns:xlink="http://www.w3.org/1999/xlink" xlink:href="PQ497097" ext-link-type="gen" xlink:type="simple">PQ497097</ext-link>, <abbrev xmlns:xlink="http://www.w3.org/1999/xlink" xlink:title="Translation elongation factor EF-1a" id="ABBRID0EQBBG" xlink:type="simple">TEF1</abbrev> = <ext-link xmlns:xlink="http://www.w3.org/1999/xlink" xlink:href="PQ497100" ext-link-type="gen" xlink:type="simple">PQ497100</ext-link>.</p></tp:treatment-sec><tp:treatment-sec sec-type="NCBI BioSample Genome Accession" id="SECID0EZBBG"><title>NCBI BioSample Genome Accession.</title><p>SAMN40283454.</p></tp:treatment-sec><tp:treatment-sec sec-type="notes" id="SECID0E5BBG"><title>Note.</title><p><italic><tp:taxon-name><tp:taxon-name-part taxon-name-part-type="genus" reg="Pseudogymnoascus">Pseudogymnoascus</tp:taxon-name-part><tp:taxon-name-part taxon-name-part-type="species" reg="ramosus">ramosus</tp:taxon-name-part></tp:taxon-name></italic> has been placed as a member of clade Q (Figs <xref ref-type="fig" rid="F1">1</xref>, <xref ref-type="fig" rid="F2">2</xref>), which also includes unidentified species VKM F-4520 (<xref ref-type="bibr" rid="B23">Leushkin et al. 2015</xref>). Fig. <xref ref-type="fig" rid="F1">1</xref> shows Q as sister to clade A, B, C, and D, however the placement of clade Q in relation to these clades has low bootstrap support. <xref ref-type="bibr" rid="B23">Leushkin et al. (2015)</xref> first introduced clade Q and had low bootstrap support for determining its overall placement with other clades in their gene tree. According to Fig. <xref ref-type="fig" rid="F2">2</xref>, there is strong bootstrap support for clade Q being sister to clades B, E, F, G, H, I, J, K; but data are missing for clades A, C, and D to confirm this placement. A unique characteristic of <italic><tp:taxon-name><tp:taxon-name-part taxon-name-part-type="genus" reg="Pseudogymnoascus">P.</tp:taxon-name-part><tp:taxon-name-part taxon-name-part-type="species" reg="ramosus">ramosus</tp:taxon-name-part></tp:taxon-name></italic> not documented in any described species of <italic><tp:taxon-name><tp:taxon-name-part taxon-name-part-type="genus" reg="Pseudogymnoascus">Pseudogymnoascus</tp:taxon-name-part></tp:taxon-name></italic> is its heavily branched hyphae with gregarious groupings of conidiophores. It is also relatively slow growing, only reaching 14 mm in diameter after 28 days on <abbrev xmlns:xlink="http://www.w3.org/1999/xlink" xlink:title="Oatmeal Agar" id="ABBRID0EZDBG" xlink:type="simple">OA</abbrev>, <abbrev xmlns:xlink="http://www.w3.org/1999/xlink" xlink:title="Corn Meal Agar" id="ABBRID0E4DBG" xlink:type="simple">CMA</abbrev>, <abbrev xmlns:xlink="http://www.w3.org/1999/xlink" xlink:title="Sabouraud Dextrose Agar" id="ABBRID0EBEBG" xlink:type="simple">SDA</abbrev>, and 15 mm on <abbrev xmlns:xlink="http://www.w3.org/1999/xlink" xlink:title="Potato Dextrose Agar" id="ABBRID0EFEBG" xlink:type="simple">PDA</abbrev>. Phylogenetically, our <italic><tp:taxon-name><tp:taxon-name-part taxon-name-part-type="genus" reg="Pseudogymnoascus">P.</tp:taxon-name-part><tp:taxon-name-part taxon-name-part-type="species" reg="ramosus">ramosus</tp:taxon-name-part></tp:taxon-name></italic> isolates, strain 420ASP and 508ASP, form a well-supported independent lineage with a bootstrap value of 100, being the first described species in clade Q.</p></tp:treatment-sec><tp:treatment-sec><!--Section generated to contain objects referenced in tp:taxon-treatment.--><fig id="F1" position="float" orientation="portrait"><object-id xmlns:xlink="http://www.w3.org/1999/xlink" content-type="doi" xlink:type="simple">10.3897/imafungus.16.e142219.figure1</object-id><object-id xmlns:xlink="http://www.w3.org/1999/xlink" content-type="arpha" xlink:type="simple">DB4FDC03-D7E6-5BEE-8638-3C6C499CA8FE</object-id><label>Figure 1.</label><caption><p>Maximum likelihood (ML) phylogenetic tree of <italic><tp:taxon-name><tp:taxon-name-part taxon-name-part-type="genus" reg="Pseudogymnoascus">Pseudogymnoascus</tp:taxon-name-part></tp:taxon-name></italic> based on the concatenated dataset of five genes (<abbrev xmlns:xlink="http://www.w3.org/1999/xlink" xlink:title="internal transcribed spacer" id="ABBRID0EI1AE" xlink:type="simple">ITS</abbrev>, <abbrev xmlns:xlink="http://www.w3.org/1999/xlink" xlink:title="nuclear large subunit" id="ABBRID0EM1AE" xlink:type="simple">LSU</abbrev>, <abbrev xmlns:xlink="http://www.w3.org/1999/xlink" xlink:title="NA replication licensing factor" id="ABBRID0EQ1AE" xlink:type="simple">MCM7</abbrev>, <abbrev xmlns:xlink="http://www.w3.org/1999/xlink" xlink:title="RNA polymerase II second largest subunit" id="ABBRID0EU1AE" xlink:type="simple">RPB2</abbrev>, <abbrev xmlns:xlink="http://www.w3.org/1999/xlink" xlink:title="Translation elongation factor EF-1a" id="ABBRID0EY1AE" xlink:type="simple">TEF1</abbrev>). ML bootstrap values ≥ 70 are shown above branches. New species described here are highlighted in bold and red. The scale bar indicates 0.03 nucleotide changes per site.</p></caption><graphic xmlns:xlink="http://www.w3.org/1999/xlink" xlink:href="imafungus-16-e142219-g001.jpg" position="float" orientation="portrait" xlink:type="simple" id="oo_1287493.jpg"><uri content-type="original_file" xlink:type="simple">https://binary.pensoft.net/fig/1287493</uri></graphic></fig><fig id="F2" position="float" orientation="portrait"><object-id xmlns:xlink="http://www.w3.org/1999/xlink" content-type="doi" xlink:type="simple">10.3897/imafungus.16.e142219.figure2</object-id><object-id xmlns:xlink="http://www.w3.org/1999/xlink" content-type="arpha" xlink:type="simple">145D378A-D808-5B6B-8355-FF3CA04C722C</object-id><label>Figure 2.</label><caption><p>ML phylogeny of <italic><tp:taxon-name><tp:taxon-name-part taxon-name-part-type="genus" reg="Pseudogymnoascus">Pseudogymnoascus</tp:taxon-name-part></tp:taxon-name></italic> based on an alignment of 1496 concatenated orthogroups with single-copy genes. ML bootstrap values ≥ 75 are shown above branches. New species are highlighted in bold and red. The scale bar indicates 0.09 amino acid changes per site.</p></caption><graphic xmlns:xlink="http://www.w3.org/1999/xlink" xlink:href="imafungus-16-e142219-g002.jpg" position="float" orientation="portrait" xlink:type="simple" id="oo_1287494.jpg"><uri content-type="original_file" xlink:type="simple">https://binary.pensoft.net/fig/1287494</uri></graphic></fig></tp:treatment-sec><ref-list><ref id="B23"><mixed-citation xmlns:xlink="http://www.w3.org/1999/xlink" xlink:type="simple"><person-group><name name-style="western"><surname>Leushkin</surname><given-names>EV</given-names></name><name name-style="western"><surname>Logacheva</surname><given-names>MD</given-names></name><etal/></person-group> (<year>2015</year>) Comparative genome analysis of <italic><tp:taxon-name><tp:taxon-name-part taxon-name-part-type="genus">Pseudogymnoascus</tp:taxon-name-part></tp:taxon-name></italic> spp. reveals primarily clonal evolution with small genome fragments exchanged between lineages. BMC Genomics 16: 400. <ext-link xlink:href="10.1186/s12864-015-1570-9" ext-link-type="doi" xlink:type="simple">https://doi.org/10.1186/s12864-015-1570-9</ext-link></mixed-citation></ref></ref-list></tp:taxon-treatment>
