# Supplementary material for: ﻿Three new Pseudogymnoascus species (Pseudeurotiaceae, Thelebolales) described from Antarctic soils
Source: IMA Fungus. 2025 Mar 21;16:e142219. doi: 10.3897/imafungus.16.e142219 (PMC11953729; doi:10.3897/imafungus.16.e142219)
Supplement: XML Treatment for Pseudogymnoascus russus [file imafungus.16.e142219-treatment3.xml]

<!DOCTYPE tp:taxon-treatment
  PUBLIC "-//TaxonX//DTD Taxonomic Treatment Publishing DTD v0 20100105//EN" "tax-treatment-NSO.dtd">
<tp:taxon-treatment xmlns:tp="http://www.plazi.org/taxpub"><tp:treatment-meta><kwd-group><label>Taxon classification</label><kwd>
                <named-content content-type="kingdom">Animalia</named-content>
              </kwd><kwd>
                <named-content content-type="order">Thelebolales</named-content>
              </kwd><kwd>
                <named-content content-type="family">Pseudeurotiaceae</named-content>
              </kwd></kwd-group><mixed-citation publication-type="journal"><person-group><name><surname>Childress</surname><given-names>Mary K.</given-names></name><name><surname>Dragone</surname><given-names>Nicholas B.</given-names></name><name><surname>Young</surname><given-names>Benjamin D.</given-names></name><name><surname>Adams</surname><given-names>Byron J.</given-names></name><name><surname>Fierer</surname><given-names>Noah</given-names></name><name><surname>Quandt</surname><given-names>C. Alisha</given-names></name></person-group><article-title>﻿Three new <italic><tp:taxon-name><tp:taxon-name-part taxon-name-part-type="genus" reg="Pseudogymnoascus">Pseudogymnoascus</tp:taxon-name-part></tp:taxon-name></italic> species (<italic><tp:taxon-name><tp:taxon-name-part taxon-name-part-type="family">Pseudeurotiaceae</tp:taxon-name-part></tp:taxon-name></italic>, <italic><tp:taxon-name><tp:taxon-name-part taxon-name-part-type="class">Thelebolales</tp:taxon-name-part></tp:taxon-name></italic>) described from Antarctic soils</article-title><source>IMA Fungus</source><day>21</day><month>03</month><year>2025</year><volume>16</volume><pub-id pub-id-type="doi">10.3897/imafungus.16.e142219</pub-id></mixed-citation></tp:treatment-meta><tp:nomenclature><label>﻿</label><tp:taxon-name>
              <object-id xmlns:xlink="http://www.w3.org/1999/xlink" content-type="arpha" xlink:type="simple">24F799FE-CDD5-56D7-8DB6-53B934CDE70A</object-id>
              <tp:taxon-name-part taxon-name-part-type="genus" reg="Pseudogymnoascus">Pseudogymnoascus</tp:taxon-name-part>
              <tp:taxon-name-part taxon-name-part-type="species" reg="russus">russus</tp:taxon-name-part>
              <object-id xmlns:xlink="http://www.w3.org/1999/xlink" content-type="mycobank" xlink:type="simple">856260</object-id>
            </tp:taxon-name><tp:taxon-authority>Childress &amp; Quandt</tp:taxon-authority><tp:taxon-status xmlns:xlink="http://www.w3.org/1999/xlink" xlink:type="simple">sp. nov</tp:taxon-status><xref ref-type="fig" rid="F7">Figs 7</xref><xref ref-type="fig" rid="F8">, 8</xref></tp:nomenclature><tp:treatment-sec sec-type="etymology" id="SECID0EGGBG"><title>Etymology.</title><p>The name refers to the russet red color of exudates produced by colonies on <abbrev xmlns:xlink="http://www.w3.org/1999/xlink" xlink:title="Potato Dextrose Agar" id="ABBRID0EMGBG" xlink:type="simple">PDA</abbrev> at 15°C.</p></tp:treatment-sec><tp:treatment-sec sec-type="material" id="SECID0EQGBG"><title>Type.</title><p>Antarctica • Shackleton Glacier, Mount Wasko, <named-content xmlns:xlink="http://www.w3.org/1999/xlink" content-type="dwc:verbatimCoordinates" xlink:type="simple"><named-content content-type="geo-json" specific-use="{&#34;type&#34;:&#34;Point&#34;,&#34;coordinates&#34;:[-176.811217,-84.559583]}" id="NCID0EZGBG" xlink:type="simple">84°33'34.5"S, 176°48'40.38"W</named-content></named-content>, 321 m, from soil, 4 Jan 2018, coll. I. Hogg, D. Wall &amp; M. Diaz. Holotype 99ASP01, stored in a metabolically inactive state in the <abbrev xmlns:xlink="http://www.w3.org/1999/xlink" xlink:title="Center for Forest Mycology Research" id="ABBRID0E5GBG" xlink:type="simple">CFMR</abbrev> Herbarium, while ex-type metabolically active material is stored in the Reference Culture Collection at the <abbrev xmlns:xlink="http://www.w3.org/1999/xlink" xlink:title="Center for Forest Mycology Research" id="ABBRID0ECHBG" xlink:type="simple">CFMR</abbrev>.</p><fig id="F7" position="float" orientation="portrait"><object-id xmlns:xlink="http://www.w3.org/1999/xlink" content-type="doi" xlink:type="simple">10.3897/imafungus.16.e142219.figure7</object-id><object-id xmlns:xlink="http://www.w3.org/1999/xlink" content-type="arpha" xlink:type="simple">6535438A-5E64-5307-9F83-AE87EDD3C03B</object-id><label>Figure 7.</label><caption><p><italic><tp:taxon-name><tp:taxon-name-part taxon-name-part-type="genus" reg="Pseudogymnoascus">Pseudogymnoascus</tp:taxon-name-part><tp:taxon-name-part taxon-name-part-type="species" reg="russus">russus</tp:taxon-name-part></tp:taxon-name></italic> sp. nov. colony morphology at 5°C and 15°C after 28 days on <abbrev xmlns:xlink="http://www.w3.org/1999/xlink" xlink:title="Corn Meal Agar" id="ABBRID0EZHBG" xlink:type="simple">CMA</abbrev>, <abbrev xmlns:xlink="http://www.w3.org/1999/xlink" xlink:title="Oatmeal Agar" id="ABBRID0E4HBG" xlink:type="simple">OA</abbrev>, <abbrev xmlns:xlink="http://www.w3.org/1999/xlink" xlink:title="Potato Dextrose Agar" id="ABBRID0EBIBG" xlink:type="simple">PDA</abbrev>, and <abbrev xmlns:xlink="http://www.w3.org/1999/xlink" xlink:title="Sabouraud Dextrose Agar" id="ABBRID0EFIBG" xlink:type="simple">SDA</abbrev>.</p></caption><graphic xmlns:xlink="http://www.w3.org/1999/xlink" xlink:href="imafungus-16-e142219-g007.jpg" position="float" orientation="portrait" xlink:type="simple" id="oo_1287499.jpg"><uri content-type="original_file" xlink:type="simple">https://binary.pensoft.net/fig/1287499</uri></graphic></fig></tp:treatment-sec><tp:treatment-sec sec-type="description" id="SECID0EOIBG"><title>Description.</title><p>On <abbrev xmlns:xlink="http://www.w3.org/1999/xlink" xlink:title="Corn Meal Agar" id="ABBRID0EUIBG" xlink:type="simple">CMA</abbrev> and <abbrev xmlns:xlink="http://www.w3.org/1999/xlink" xlink:title="Potato Dextrose Agar" id="ABBRID0EYIBG" xlink:type="simple">PDA</abbrev> hyphae branched, septate, hyaline, smooth, 0.9–2.1 μm wide. Racquet hyphae absent. Fertile hyphae bearing aleurioconidia, sessile or stalked, rarely bearing intercalary conidia. Arthroconidia not observed. Conidiophores abundant, solitary, generally erect, sometimes curved, arising in acute angles with the main axis, hyaline, smooth, usually bearing verticils of two to four branches arising from the stipe at an acute angle. Conidiophores more abundant on <abbrev xmlns:xlink="http://www.w3.org/1999/xlink" xlink:title="Corn Meal Agar" id="ABBRID0E3IBG" xlink:type="simple">CMA</abbrev> than <abbrev xmlns:xlink="http://www.w3.org/1999/xlink" xlink:title="Potato Dextrose Agar" id="ABBRID0EAJBG" xlink:type="simple">PDA</abbrev>. Aleurioconidia are pyriform to clavate or obovoid with a broad truncate basal scar, 2.8–4.8 × 2.1–3.4 μm (av = 3.7 × 2.8 μm, n = 50), in conidiophores separated by connective cells. Intercalary conidia are rare, pyriform to clavate, or subglobose, 3.0–4.6 × 2.1–3.2 μm (av = 3.76 × 2.5 μm, n = 13), in conidiophores separated by connective cells. Ascomata absent.</p><fig id="F8" position="float" orientation="portrait"><object-id xmlns:xlink="http://www.w3.org/1999/xlink" content-type="doi" xlink:type="simple">10.3897/imafungus.16.e142219.figure8</object-id><object-id xmlns:xlink="http://www.w3.org/1999/xlink" content-type="arpha" xlink:type="simple">6018ACCC-B775-52A9-A142-2E1D61138AEF</object-id><label>Figure 8.</label><caption><p><italic><tp:taxon-name><tp:taxon-name-part taxon-name-part-type="genus" reg="Pseudogymnoascus">Pseudogymnoascus</tp:taxon-name-part><tp:taxon-name-part taxon-name-part-type="species" reg="russus">russus</tp:taxon-name-part></tp:taxon-name></italic> sp. nov. <bold>A, B, C</bold> conidiophore <bold>D</bold> fertile hyphae bearing aleurioconidia <bold>E</bold> conidia. Scale bars: 10 µm.</p></caption><graphic xmlns:xlink="http://www.w3.org/1999/xlink" xlink:href="imafungus-16-e142219-g008.jpg" position="float" orientation="portrait" xlink:type="simple" id="oo_1287500.jpg"><uri content-type="original_file" xlink:type="simple">https://binary.pensoft.net/fig/1287500</uri></graphic></fig></tp:treatment-sec><tp:treatment-sec sec-type="description" id="SECID0ECKBG"><title>Culture characteristics.</title><p>On <abbrev xmlns:xlink="http://www.w3.org/1999/xlink" xlink:title="Oatmeal Agar" id="ABBRID0EIKBG" xlink:type="simple">OA</abbrev>, colonies reach 45 mm in diameter after 28 days at 15°C, round, appressed, colorless to white, consisting of immersed and hyaline hyphae, small clumps of white cottony aerial mycelium emerging throughout the colony, exudates and diffusible pigments absent; reverse white. On <abbrev xmlns:xlink="http://www.w3.org/1999/xlink" xlink:title="Corn Meal Agar" id="ABBRID0EMKBG" xlink:type="simple">CMA</abbrev>, colonies reach 36 mm in diameter after 28 days at 15°C, round, flat, floccose, gray to white, margin filamentous and white, exudates and diffusible pigments absent; reverse rusty brown with white margin. On <abbrev xmlns:xlink="http://www.w3.org/1999/xlink" xlink:title="Sabouraud Dextrose Agar" id="ABBRID0EQKBG" xlink:type="simple">SDA</abbrev>, colonies reach 31 mm in diameter after 28 days at 15°C, irregular, raised, floccose, radial grooves, yellowish to gray, margin filamentous and white, exudates in the form of transparent and colorless droplets, diffusible pigments faint brown; reverse brown. On <abbrev xmlns:xlink="http://www.w3.org/1999/xlink" xlink:title="Potato Dextrose Agar" id="ABBRID0EUKBG" xlink:type="simple">PDA</abbrev>, colonies reach 30 mm in diameter after 28 days at 15°C, irregular, slightly raised, umbonate, floccose, radial grooves, gray, margin filamentous and white, exudates in the form of large russet red droplets, diffusible pigments faint brown; reverse dark brown. Also on <abbrev xmlns:xlink="http://www.w3.org/1999/xlink" xlink:title="Potato Dextrose Agar" id="ABBRID0EYKBG" xlink:type="simple">PDA</abbrev>, colonies reach 28 mm in diameter after 28 days at 25°C, slightly irregular/nearly round, raised, slightly umbonate, floccose aerial mycelium, light pink to gray to white, margin filamentous and white, exudates in the form of rust colored droplets, brown diffusible pigments; reverse dark brown. Conidial production was greater at 25°C compared to 15°C. Growth occurred at 5°C, 15°C, and 25°C; Growth rates were approximately equal at 15°C and 25°C. No culture attenuation was observed.</p></tp:treatment-sec><tp:treatment-sec sec-type="distribution" id="SECID0E3KBG"><title>Distribution.</title><p>Mount Franke and Mount Wasko, Shackleton Glacier, Antarctica.</p></tp:treatment-sec><tp:treatment-sec sec-type="ecology" id="SECID0EBLBG"><title>Ecology/substrate.</title><p>Cultured from Antarctic soil.</p></tp:treatment-sec><tp:treatment-sec sec-type="Additional specimen examined" id="SECID0EGLBG"><title>Additional specimen examined.</title><p>Shackleton Glacier, 390ASP, ibid.</p></tp:treatment-sec><tp:treatment-sec sec-type="Genbank accession numbers" id="SECID0ELLBG"><title>Genbank accession numbers.</title><p><abbrev xmlns:xlink="http://www.w3.org/1999/xlink" xlink:title="internal transcribed spacer" id="ABBRID0ERLBG" xlink:type="simple">ITS</abbrev> = <ext-link xmlns:xlink="http://www.w3.org/1999/xlink" xlink:href="PQ453551" ext-link-type="gen" xlink:type="simple">PQ453551</ext-link>, <abbrev xmlns:xlink="http://www.w3.org/1999/xlink" xlink:title="nuclear large subunit" id="ABBRID0E1LBG" xlink:type="simple">LSU</abbrev> = <ext-link xmlns:xlink="http://www.w3.org/1999/xlink" xlink:href="PQ453556" ext-link-type="gen" xlink:type="simple">PQ453556</ext-link>, <abbrev xmlns:xlink="http://www.w3.org/1999/xlink" xlink:title="NA replication licensing factor" id="ABBRID0EDMBG" xlink:type="simple">MCM7</abbrev> = <ext-link xmlns:xlink="http://www.w3.org/1999/xlink" xlink:href="PQ497090" ext-link-type="gen" xlink:type="simple">PQ497090</ext-link>, <abbrev xmlns:xlink="http://www.w3.org/1999/xlink" xlink:title="RNA polymerase II second largest subunit" id="ABBRID0EMMBG" xlink:type="simple">RPB2</abbrev> = <ext-link xmlns:xlink="http://www.w3.org/1999/xlink" xlink:href="PQ497095" ext-link-type="gen" xlink:type="simple">PQ497095</ext-link>, <abbrev xmlns:xlink="http://www.w3.org/1999/xlink" xlink:title="Translation elongation factor EF-1a" id="ABBRID0EVMBG" xlink:type="simple">TEF1</abbrev> = <ext-link xmlns:xlink="http://www.w3.org/1999/xlink" xlink:href="PQ497099" ext-link-type="gen" xlink:type="simple">PQ497099</ext-link>,</p></tp:treatment-sec><tp:treatment-sec sec-type="NCBI BioSample genome accession" id="SECID0E5MBG"><title>NCBI BioSample genome accession.</title><p>SAMN40283452.</p></tp:treatment-sec><tp:treatment-sec sec-type="notes" id="SECID0EDNBG"><title>Note.</title><p><italic><tp:taxon-name><tp:taxon-name-part taxon-name-part-type="genus" reg="Pseudogymnoascus">Pseudogymnoascus</tp:taxon-name-part><tp:taxon-name-part taxon-name-part-type="species" reg="russus">russus</tp:taxon-name-part></tp:taxon-name></italic> has been placed as a member of clade B (Figs <xref ref-type="fig" rid="F1">1</xref>, <xref ref-type="fig" rid="F2">2</xref>). Clade B is comprised of <italic><tp:taxon-name><tp:taxon-name-part taxon-name-part-type="genus" reg="Pseudogymnoascus">P.</tp:taxon-name-part><tp:taxon-name-part taxon-name-part-type="species" reg="shaanxiensis">shaanxiensis</tp:taxon-name-part></tp:taxon-name></italic>, <italic><tp:taxon-name><tp:taxon-name-part taxon-name-part-type="genus" reg="Pseudogymnoascus">P.</tp:taxon-name-part><tp:taxon-name-part taxon-name-part-type="species" reg="papyriferae">papyriferae</tp:taxon-name-part></tp:taxon-name></italic>, <italic><tp:taxon-name><tp:taxon-name-part taxon-name-part-type="genus" reg="Pseudogymnoascus">P.</tp:taxon-name-part><tp:taxon-name-part taxon-name-part-type="species" reg="australis">australis</tp:taxon-name-part></tp:taxon-name></italic>, and <italic><tp:taxon-name><tp:taxon-name-part taxon-name-part-type="genus" reg="Pseudogymnoascus">P.</tp:taxon-name-part><tp:taxon-name-part taxon-name-part-type="species" reg="griseus">griseus</tp:taxon-name-part></tp:taxon-name></italic> (<xref ref-type="bibr" rid="B49">Zhang et al. 2020</xref>, <xref ref-type="bibr" rid="B51">2023b</xref>; <xref ref-type="bibr" rid="B46">Villanueva et al. 2021</xref>) Clade B also includes unidentified species RMFC101, 10KY12, 14PA06, 11MA08, 04NY17A, 24MN06, (<xref ref-type="bibr" rid="B31">Minnis and Lindner 2013</xref>) VKM F-4517 and VKM F-4515 (<xref ref-type="bibr" rid="B23">Leushkin et al. 2015</xref>). <italic><tp:taxon-name><tp:taxon-name-part taxon-name-part-type="genus" reg="Pseudogymnoascus">Pseudogymnoascus</tp:taxon-name-part><tp:taxon-name-part taxon-name-part-type="species" reg="russus">russus</tp:taxon-name-part></tp:taxon-name></italic> can be differentiated from all other described species in clade B by its production of russet red colored exudate on <abbrev xmlns:xlink="http://www.w3.org/1999/xlink" xlink:title="Potato Dextrose Agar" id="ABBRID0EHQBG" xlink:type="simple">PDA</abbrev> at 15°C. Additionally, it can be differentiated by <italic><tp:taxon-name><tp:taxon-name-part taxon-name-part-type="genus" reg="Pseudogymnoascus">P.</tp:taxon-name-part><tp:taxon-name-part taxon-name-part-type="species" reg="papyriferae">papyriferae</tp:taxon-name-part></tp:taxon-name></italic>, <italic><tp:taxon-name><tp:taxon-name-part taxon-name-part-type="genus" reg="Pseudogymnoascus">P.</tp:taxon-name-part><tp:taxon-name-part taxon-name-part-type="species" reg="australis">australis</tp:taxon-name-part></tp:taxon-name></italic>, and <italic><tp:taxon-name><tp:taxon-name-part taxon-name-part-type="genus" reg="Pseudogymnoascus">P.</tp:taxon-name-part><tp:taxon-name-part taxon-name-part-type="species" reg="griseus">griseus</tp:taxon-name-part></tp:taxon-name></italic> by its lack of arthroconidia. <italic><tp:taxon-name><tp:taxon-name-part taxon-name-part-type="genus" reg="Pseudogymnoascus">Pseudogymnoascus</tp:taxon-name-part><tp:taxon-name-part taxon-name-part-type="species" reg="russus">russus</tp:taxon-name-part></tp:taxon-name></italic> can also be differentiated from <italic><tp:taxon-name><tp:taxon-name-part taxon-name-part-type="genus" reg="Pseudogymnoascus">P.</tp:taxon-name-part><tp:taxon-name-part taxon-name-part-type="species" reg="shaanxiensis">shaanxiensis</tp:taxon-name-part></tp:taxon-name></italic> by its smaller hyphal width (0.9–2.1 μm vs. 1.5–2.5 μm). Phylogenetically our <italic><tp:taxon-name><tp:taxon-name-part taxon-name-part-type="genus" reg="Pseudogymnoascus">P.</tp:taxon-name-part><tp:taxon-name-part taxon-name-part-type="species" reg="russus">russus</tp:taxon-name-part></tp:taxon-name></italic> isolates, strains 99ASP01 and 390ASP, form a well-supported single clade with a bootstrap value of 88, separated from other taxa (Fig. <xref ref-type="fig" rid="F1">1</xref>). Sister to <italic><tp:taxon-name><tp:taxon-name-part taxon-name-part-type="genus" reg="Pseudogymnoascus">P.</tp:taxon-name-part><tp:taxon-name-part taxon-name-part-type="species" reg="russus">russus</tp:taxon-name-part></tp:taxon-name></italic> isolates there is an unidentified strain 11MA08; which we are not able to confirm whether it’s conspecific with <italic><tp:taxon-name><tp:taxon-name-part taxon-name-part-type="genus" reg="Pseudogymnoascus">P.</tp:taxon-name-part><tp:taxon-name-part taxon-name-part-type="species" reg="irelandiae">irelandiae</tp:taxon-name-part></tp:taxon-name></italic> as we don’t have access to this isolate to analyze its culture and microscopic characteristics; however, we do know that their isolation sources are quite different, as 11MA08 was cultured from soil from bat hibernacula in Massachusetts, USA (<xref ref-type="bibr" rid="B31">Minnis and Lindner 2013</xref>).</p></tp:treatment-sec><tp:treatment-sec><!--Section generated to contain objects referenced in tp:taxon-treatment.--><fig id="F1" position="float" orientation="portrait"><object-id xmlns:xlink="http://www.w3.org/1999/xlink" content-type="doi" xlink:type="simple">10.3897/imafungus.16.e142219.figure1</object-id><object-id xmlns:xlink="http://www.w3.org/1999/xlink" content-type="arpha" xlink:type="simple">DB4FDC03-D7E6-5BEE-8638-3C6C499CA8FE</object-id><label>Figure 1.</label><caption><p>Maximum likelihood (ML) phylogenetic tree of <italic><tp:taxon-name><tp:taxon-name-part taxon-name-part-type="genus" reg="Pseudogymnoascus">Pseudogymnoascus</tp:taxon-name-part></tp:taxon-name></italic> based on the concatenated dataset of five genes (<abbrev xmlns:xlink="http://www.w3.org/1999/xlink" xlink:title="internal transcribed spacer" id="ABBRID0EI1AE" xlink:type="simple">ITS</abbrev>, <abbrev xmlns:xlink="http://www.w3.org/1999/xlink" xlink:title="nuclear large subunit" id="ABBRID0EM1AE" xlink:type="simple">LSU</abbrev>, <abbrev xmlns:xlink="http://www.w3.org/1999/xlink" xlink:title="NA replication licensing factor" id="ABBRID0EQ1AE" xlink:type="simple">MCM7</abbrev>, <abbrev xmlns:xlink="http://www.w3.org/1999/xlink" xlink:title="RNA polymerase II second largest subunit" id="ABBRID0EU1AE" xlink:type="simple">RPB2</abbrev>, <abbrev xmlns:xlink="http://www.w3.org/1999/xlink" xlink:title="Translation elongation factor EF-1a" id="ABBRID0EY1AE" xlink:type="simple">TEF1</abbrev>). ML bootstrap values ≥ 70 are shown above branches. New species described here are highlighted in bold and red. The scale bar indicates 0.03 nucleotide changes per site.</p></caption><graphic xmlns:xlink="http://www.w3.org/1999/xlink" xlink:href="imafungus-16-e142219-g001.jpg" position="float" orientation="portrait" xlink:type="simple" id="oo_1287493.jpg"><uri content-type="original_file" xlink:type="simple">https://binary.pensoft.net/fig/1287493</uri></graphic></fig><fig id="F2" position="float" orientation="portrait"><object-id xmlns:xlink="http://www.w3.org/1999/xlink" content-type="doi" xlink:type="simple">10.3897/imafungus.16.e142219.figure2</object-id><object-id xmlns:xlink="http://www.w3.org/1999/xlink" content-type="arpha" xlink:type="simple">145D378A-D808-5B6B-8355-FF3CA04C722C</object-id><label>Figure 2.</label><caption><p>ML phylogeny of <italic><tp:taxon-name><tp:taxon-name-part taxon-name-part-type="genus" reg="Pseudogymnoascus">Pseudogymnoascus</tp:taxon-name-part></tp:taxon-name></italic> based on an alignment of 1496 concatenated orthogroups with single-copy genes. ML bootstrap values ≥ 75 are shown above branches. New species are highlighted in bold and red. The scale bar indicates 0.09 amino acid changes per site.</p></caption><graphic xmlns:xlink="http://www.w3.org/1999/xlink" xlink:href="imafungus-16-e142219-g002.jpg" position="float" orientation="portrait" xlink:type="simple" id="oo_1287494.jpg"><uri content-type="original_file" xlink:type="simple">https://binary.pensoft.net/fig/1287494</uri></graphic></fig></tp:treatment-sec><ref-list><ref id="B49"><mixed-citation xmlns:xlink="http://www.w3.org/1999/xlink" xlink:type="simple"><person-group><name name-style="western"><surname>Zhang</surname><given-names>Z</given-names></name><name name-style="western"><surname>Dong</surname><given-names>C</given-names></name><etal/></person-group> (<year>2020</year>) The enigmatic <italic><tp:taxon-name><tp:taxon-name-part taxon-name-part-type="family">Thelebolaceae</tp:taxon-name-part></tp:taxon-name></italic> (<italic><tp:taxon-name><tp:taxon-name-part taxon-name-part-type="class">Thelebolales</tp:taxon-name-part></tp:taxon-name></italic>, <italic><tp:taxon-name><tp:taxon-name-part taxon-name-part-type="class">Leotiomycetes</tp:taxon-name-part></tp:taxon-name></italic>): One new genus <italic><tp:taxon-name><tp:taxon-name-part taxon-name-part-type="genus">Solomyces</tp:taxon-name-part></tp:taxon-name></italic> and five new species. Frontiers in Microbiology 11: 572596. <ext-link xlink:href="10.3389/fmicb.2020.572596" ext-link-type="doi" xlink:type="simple">https://doi.org/10.3389/fmicb.2020.572596</ext-link></mixed-citation></ref><ref id="B51"><mixed-citation xmlns:xlink="http://www.w3.org/1999/xlink" xlink:type="simple"><person-group><name name-style="western"><surname>Zhang</surname><given-names>Z-Y</given-names></name><name name-style="western"><surname>Li</surname><given-names>X</given-names></name><etal/></person-group> (<year>2023b</year>) <article-title>Culturable fungi from urban soils in China II, with the description of 18 novel species in <italic><tp:taxon-name><tp:taxon-name-part taxon-name-part-type="phylum">Ascomycota</tp:taxon-name-part></tp:taxon-name></italic> (<italic><tp:taxon-name><tp:taxon-name-part taxon-name-part-type="class">Dothideomycetes</tp:taxon-name-part></tp:taxon-name></italic>, <italic><tp:taxon-name><tp:taxon-name-part taxon-name-part-type="class">Eurotiomycetes</tp:taxon-name-part></tp:taxon-name></italic>, <italic><tp:taxon-name><tp:taxon-name-part taxon-name-part-type="class">Leotiomycetes</tp:taxon-name-part></tp:taxon-name></italic> and <italic><tp:taxon-name><tp:taxon-name-part taxon-name-part-type="class">Sordariomycetes</tp:taxon-name-part></tp:taxon-name></italic>).</article-title><source>MycoKeys</source><volume>98</volume>: <fpage>167</fpage>–<lpage>220</lpage>. <ext-link xlink:href="10.3897/mycokeys.98.102816" ext-link-type="doi" xlink:type="simple">https://doi.org/10.3897/mycokeys.98.102816</ext-link></mixed-citation></ref><ref id="B46"><mixed-citation xmlns:xlink="http://www.w3.org/1999/xlink" xlink:type="simple"><person-group><name name-style="western"><surname>Villanueva</surname><given-names>P</given-names></name><name name-style="western"><surname>Vásquez</surname><given-names>G</given-names></name><etal/></person-group> (<year>2021</year>) Description of the First Four Species of the Genus <italic><tp:taxon-name><tp:taxon-name-part taxon-name-part-type="genus">Pseudogymnoascus</tp:taxon-name-part></tp:taxon-name></italic> From Antarctica. Frontiers in Microbiology 12: 713189. <ext-link xlink:href="10.3389/fmicb.2021.713189" ext-link-type="doi" xlink:type="simple">https://doi.org/10.3389/fmicb.2021.713189</ext-link></mixed-citation></ref><ref id="B31"><mixed-citation xmlns:xlink="http://www.w3.org/1999/xlink" xlink:type="simple"><person-group><name name-style="western"><surname>Minnis</surname><given-names>AM</given-names></name><name name-style="western"><surname>Lindner</surname><given-names>DL</given-names></name></person-group> (<year>2013</year>) <article-title>Phylogenetic evaluation of <italic><tp:taxon-name><tp:taxon-name-part taxon-name-part-type="genus">Geomyces</tp:taxon-name-part></tp:taxon-name></italic> and allies reveals no close relatives of <italic><tp:taxon-name><tp:taxon-name-part taxon-name-part-type="genus">Pseudogymnoascus</tp:taxon-name-part><tp:taxon-name-part taxon-name-part-type="species">destructans</tp:taxon-name-part></tp:taxon-name></italic>, comb. nov., in bat hibernacula of eastern North America.</article-title><source>Fungal Biology</source><volume>117</volume>: <fpage>638</fpage>–<lpage>649</lpage>. <ext-link xlink:href="10.1016/j.funbio.2013.07.001" ext-link-type="doi" xlink:type="simple">https://doi.org/10.1016/j.funbio.2013.07.001</ext-link></mixed-citation></ref><ref id="B23"><mixed-citation xmlns:xlink="http://www.w3.org/1999/xlink" xlink:type="simple"><person-group><name name-style="western"><surname>Leushkin</surname><given-names>EV</given-names></name><name name-style="western"><surname>Logacheva</surname><given-names>MD</given-names></name><etal/></person-group> (<year>2015</year>) Comparative genome analysis of <italic><tp:taxon-name><tp:taxon-name-part taxon-name-part-type="genus">Pseudogymnoascus</tp:taxon-name-part></tp:taxon-name></italic> spp. reveals primarily clonal evolution with small genome fragments exchanged between lineages. BMC Genomics 16: 400. <ext-link xlink:href="10.1186/s12864-015-1570-9" ext-link-type="doi" xlink:type="simple">https://doi.org/10.1186/s12864-015-1570-9</ext-link></mixed-citation></ref></ref-list></tp:taxon-treatment>
