# Supplementary material for: ﻿Three new Pseudogymnoascus species (Pseudeurotiaceae, Thelebolales) described from Antarctic soils
Source: IMA Fungus. 2025 Mar 21;16:e142219. doi: 10.3897/imafungus.16.e142219 (PMC11953729; doi:10.3897/imafungus.16.e142219)
Supplement: Supplementary material 1 — Suppl. tables S1–S7 [file imafungus-16-e142219-s001.xlsx]

## Sheet: Sup Table 1- Collection details
Supplementary Table 1:
Collection Details
Key
* = Data unavailable
Species	Culture Strain #	Soil ID	Soil Location	Date Collected	Latitude	Longitude	Elevation (m)	Dist. From Coast (km)	Dist. From Glacier (m)
P. ramosus	420ASP	MF1-6	Shackleton Glacier - Mount Franke	2018-01-02	-84.6265	-176.743	485	9	283
P. ramosus	508ASP	SH1-1	Shackleton Glacier - Schroder Hill	2018-01-03	-85.3565	-175.111	2221	94	1027
P. russus	99ASP01	MW2-1	Shackleton Glacier - Mount Wasko	2018-01-04	-84.5596	-176.811	321	10	2
P. russus	390ASP	MF2-4	Shackleton Glacier - Mount Franke	2018-01-02	-84.6237	-176.725	424	9	323
P. irelandiae	273ASP01	LGP 3-4	Cape Hallett	2004-12-14	-72.3213	170.228	2	0.3	17331
Additional samples analyzed in initial screening:
P. sp.	4	TN1-9	Shackleton Glacier - Taylor Nunatak	2018-01-03	-84.9156	-176.147	*	*	*
P. sp.	7	TN1-9	Shackleton Glacier - Taylor Nunatak	2018-01-03	-84.9156	-176.147	*	*	*
P. sp.	53	TN1-8	Shackleton Glacier - Taylor Nunatak	2018-01-03	-84.9148	-176.151	873	45	5
P. sp.	131	TN1-8	Shackleton Glacier - Taylor Nunatak	2018-01-03	-84.9148	-176.151	873	45	5
P. sp.	145	MW4-1	Shackleton Glacier - Mount Wasko	*	*	*	345	10	7
P. sp.	155	BP1-8	Shackleton Glacier - Bennett Platform	2017-12-30	-85.2006	-177.376	1225	82	24
P. sp.	157	MW4-3(A)	Shackleton Glacier - Mount Wasko	*	*	*	*	*	*
P. sp.	168	MF1-5	Shackleton Glacier - Mount Franke	2018-01-02	-84.6265	-176.75	*	*	*
P. sp.	184	MW4-3(A)	Shackleton Glacier - Mount Wasko	*	*	*	*	*	*
P. sp.	197	MSPX-2	Shackleton Glacier - Mount Speed	2018-01-02	-84.4815	-176.479	*	*	*
P. sp.	203	MSPX-4	Shackleton Glacier - Mount Speed	2018-01-02	-84.4816	-176.477	*	*	*
P. sp.	206	MSPX-6	Shackleton Glacier - Mount Speed	2018-01-02	-84.4808	-176.482	*	*	*
P. sp.	210	MSPX-10	Shackleton Glacier - Mount Speed	*	-84.4649	-177.161	*	*	*
P. sp.	213	MSPX-13	Shackleton Glacier - Mount Speed	*	-84.4649	-177.128	*	*	*
P. sp.	228	NP2-2	Shackleton Glacier - Nielsen Peak	2018-01-02	-84.535	-175.427	*	*	*
P. sp.	232	NP2-4	Shackleton Glacier - Nielsen Peak	2018-01-02	-84.5357	-175.43	*	*	*
P. sp.	233	NP2-4	Shackleton Glacier - Nielsen Peak	2018-01-02	-84.5357	-175.43	*	*	*
P. sp.	351	MSP2-1	Shackleton Glacier - Mount Speed	2018-01-02	-84.4819	-176.507	270	1	407
P. sp.	353	MSP2-1	Shackleton Glacier - Mount Speed	2018-01-02	-84.4819	-176.507	270	1	407
P. sp.	358	MSP2-1	Shackleton Glacier - Mount Speed	2018-01-02	-84.4819	-176.507	270	1	407
P. sp.	366	MSP1-4	Shackleton Glacier - Mount Speed	2018-01-02	-84.483	-176.481	188	1	167
P. sp.	369	MSP1-4	Shackleton Glacier - Mount Speed	2018-01-02	-84.483	-176.481	188	1	167
P. sp.	370	MSP1-4	Shackleton Glacier - Mount Speed	2018-01-02	-84.483	-176.481	188	1	167
P. sp.	382	MF2-4	Shackleton Glacier - Mount Franke	2018-01-02	-84.6237	-176.725	*	*	*
P. sp.	387	MF2-4	Shackleton Glacier - Mount Franke	2018-01-02	-84.6237	-176.725	*	*	*
P. sp.	388	MF2-4	Shackleton Glacier - Mount Franke	2018-01-02	-84.6237	-176.725	*	*	*
P. sp.	389	MF2-4	Shackleton Glacier - Mount Franke	2018-01-02	-84.6237	-176.725	*	*	*
P. sp.	391	MF2-4	Shackleton Glacier - Mount Franke	2018-01-02	-84.6237	-176.725	*	*	*
P. sp.	396	MF2-4	Shackleton Glacier - Mount Franke	2018-01-02	-84.6237	-176.725	*	*	*
P. sp.	398	MF2-4	Shackleton Glacier - Mount Franke	2018-01-02	-84.6237	-176.725	*	*	*
P. sp.	408	MF1-6	Shackleton Glacier - Mount Franke	2018-01-02	-84.6265	-176.743	485	9	283
P. sp.	409	MF1-6	Shackleton Glacier - Mount Franke	2018-01-02	-84.6265	-176.743	485	9	283
P. sp.	410	MF1-6	Shackleton Glacier - Mount Franke	2018-01-02	-84.6265	-176.743	485	9	283
P. sp.	417	MF1-6	Shackleton Glacier - Mount Franke	2018-01-02	-84.6265	-176.743	485	9	283
P. sp.	419	MF1-6	Shackleton Glacier - Mount Franke	2018-01-02	-84.6265	-176.743	485	9	283
P. sp.	421	MF1-6	Shackleton Glacier - Mount Franke	2018-01-02	-84.6265	-176.743	485	9	283
P. sp.	423	MF1-6	Shackleton Glacier - Mount Franke	2018-01-02	-84.6265	-176.743	485	9	283
P. sp.	427	MF1-6	Shackleton Glacier - Mount Franke	2018-01-02	-84.6265	-176.743	485	9	283
P. sp.	428	MF1-6	Shackleton Glacier - Mount Franke	2018-01-02	-84.6265	-176.743	485	9	283
P. sp.	430	MF1-6	Shackleton Glacier - Mount Franke	2018-01-02	-84.6265	-176.743	485	9	283
P. sp.	441	HV3-3	Shackleton Glacier - Heekin Valley	2017-12-28	-85.0329	-177.302	*	*	*
P. sp.	467	HV3-10	Shackleton Glacier - Heekin Valley	2017-12-28	-85.0286	-177.194	*	*	*
P. sp.	470	MSP3-4	Shackleton Glacier - Mount Speed	2018-01-02	-84.4802	-176.488	193	1	161
P. sp.	472	MSP3-4	Shackleton Glacier - Mount Speed	2018-01-02	-84.4802	-176.488	193	1	161
P. sp.	474	MSP3-4	Shackleton Glacier - Mount Speed	2018-01-02	-84.4802	-176.488	193	1	161
P. sp.	476	MSP3-4	Shackleton Glacier - Mount Speed	2018-01-02	-84.4802	-176.488	193	1	161
P. sp.	478	MSP3-4	Shackleton Glacier - Mount Speed	2018-01-02	-84.4802	-176.488	193	1	161
P. sp.	480	MSP3-4	Shackleton Glacier - Mount Speed	2018-01-02	-84.4802	-176.488	193	1	161
P. sp.	482	MSP3-4	Shackleton Glacier - Mount Speed	2018-01-02	-84.4802	-176.488	193	1	161
P. sp.	484	MSP3-4	Shackleton Glacier - Mount Speed	2018-01-02	-84.4802	-176.488	193	1	161
P. sp.	512	TGV3-2	Shackleton Glacier - Thanksgiving Valley	2017-12-30	-84.9107	-177.001	*	*	*
P. sp.	584	HV3-3	Shackleton Glacier - Heekin Valley	2017-12-28	-85.0329	-177.302	*	*	*
P. sp.	592	MF1-1	Shackleton Glacier - Mount Franke	2018-01-02	-84.6251	-176.771	409	6	637
P. sp.	594	MSP3-4	Shackleton Glacier - Mount Speed	2018-01-02	-84.4802	-176.488	*	*	*
P. sp.	598	NP1-1	Shackleton Glacier - Nielsen Peak	2018-01-02	-84.5345	-176.422	*	*	1
P. sp.	601	MF2-4	Shackleton Glacier - Mount Franke	2018-01-02	-84.6237	-176.725	*	*	*
P. sp.	602	MF2-4	Shackleton Glacier - Mount Franke	2018-01-02	-84.6237	-176.725	*	*	*
P. sp.	613	NP1-1	Shackleton Glacier - Nielsen Peak	2018-01-02	-84.5345	-176.422	*	*	1
P. sp.	616	NP1-1	Shackleton Glacier - Nielsen Peak	2018-01-02	-84.5345	-176.422	*	*	1
P. sp.	627	BP1-4	Shackleton Glacier - Bennett Platform	2017-12-30	-85.2049	-177.329	*	*	*
P. sp.	482	MSP3-4	Shackleton Glacier - Mount Speed	2018-01-02	-84.4802	-176.488	193	1	161

## Sheet: Sup Table 2 & 3- Primers & PCR
Supplementary Table 2: Primer Sequences
Molecular marker	Primer Name	Primer sequence (5´-3´)	Reference
ITS: Internal Transcribed Spacer	ITS1	TCCGTAGGTGAACCTGCG	White, T.J., Bruns, T., Lee, S., Taylor, J . (1990). “Amplification and direct sequencing of fungal ribosomal RNA genes for phylogenetics”, in PCR protocols: a guide to methods and application, eds. M.A. Innis, D.H. Gelfand, J.J. Sninsky and T.J. White (Academic Press Inc, San Diego), 315–322.
	ITS4	TCCTCCGCTTATTGATATGC	White, T.J., Bruns, T., Lee, S., Taylor, J . (1990). “Amplification and direct sequencing of fungal ribosomal RNA genes for phylogenetics”, in PCR protocols: a guide to methods and application, eds. M.A. Innis, D.H. Gelfand, J.J. Sninsky and T.J. White (Academic Press Inc, San Diego), 315–322.
LSU: Nuclear Large Subunit rDNA	LROR	ACCCGCTGAACTTAAGC	Moncalvo, J.M., Lutzoni, F.M., Rehner, S.A., Johnson, J., Vilgalys, R. (2000). Phylogenetic relationships of agaric fungi based on nuclear large subunit ribosomal DNA sequences. Syst. Biol. 49, 278-305.
	LR7	TACTACCACCAAGATCT	Vilgalys, R. and Hester, M. (1990). Rapid genetic identification and mapping of enzymatically amplified ribosomal DNA from several Cryptococcus species. J. Bacteriol. 172, 4238-4246.
MCM7: DNA replication licensing	Mcm7-709for	ACNMGNGTNTCVGAYGTHAARCC	Schmitt, I., Crespo, A., Divakar, P.K., Fankhauser, J.D., Herman- Sackett E., Kalb, K. et al. (2009). New primers for promising single-copy genes in fungal phylogenetics and systematics. Persoonia. 23, 35-40.
	Mcm7-1348rev	GAYTTDGCNACNCCNGGRTCWCCCAT	Schmitt, I., Crespo, A., Divakar, P.K., Fankhauser, J.D., Herman- Sackett E., Kalb, K. et al. (2009). New primers for promising single-copy genes in fungal phylogenetics and systematics. Persoonia. 23, 35-40.
RPB2: RNA polymerase II second largest subunit	fRPB2-7cF	ATGGGYAARCAAGCYATGGG	Liu, Y.J., Whelen, S., Hall, B.D. (1999). Phylogenetic relationships among ascomycetes: evidence from an RNA polymerase II subunit. Mol. Biol. Evol. 16, 1799-1808.
	RPB2-3053bR	TGRATYTTRTCRTCSACCAT	Reeb, V., Lutzoni, F., Roux, C. (2004). Contribution of RPB2 to multilocus phylogenetic studies of the euascomycetes (Pezizomycotina, Fungi) with special emphasis on the lichen-forming Acarosporaceae and evolution of polyspory. Mol. Phylogenet. Evol. 32, 1036-1060.
TEF1: Translation Elongation Factor EF-1a	983F	GCYCCYGGHCAYCGTGAYTTYAT	Rehner, S.A. and Buckley, E. (2005). A Beauveria phylogeny inferred from nuclear ITS and EF1-a sequences: evidence for cryptic diversification and links to Cordyceps teleomorphs. Mycologia. 97, 84-98.
	2218R	ATGACACCRACRGCRACRGTYTG	Rehner, S.A. and Buckley, E. (2005). A Beauveria phylogeny inferred from nuclear ITS and EF1-a sequences: evidence for cryptic diversification and links to Cordyceps teleomorphs. Mycologia. 97, 84-98.
Supplementary Table 3: PCR Settings
Primers	PCR Settings													Reference
ITS: ITS1;ITS4	2 min initial denaturation at 94 °C, 30 cycles of denaturing at 94 °C for 30 s, annealing at 55 °C for 45 s, and elongation at 72 °C for 1 min, and a final extension of 72 °C for 10 min.													Lorch, J.M., Lindner, D.L., Gargas, A., Muller, L.K., Minnis, A.M. and Blehert, D.S., 2013. A culture-based survey of fungi in soil from bat hibernacula in the eastern United States and its implications for detection of Geomyces destructans, the causal agent of bat white-nose syndrome. Mycologia, 105(2), pp.237-252.
LSU: LROR;LR7	2 min initial denaturation at 94 °C, 30 cycles of denaturing at 94 °C for 30 s, annealing at 55 °C for 45 s, and elongation at 72 °C for 1 min, and a final extension of 72 °C for 10 min.													Lorch, J.M., Lindner, D.L., Gargas, A., Muller, L.K., Minnis, A.M. and Blehert, D.S., 2013. A culture-based survey of fungi in soil from bat hibernacula in the eastern United States and its implications for detection of Geomyces destructans, the causal agent of bat white-nose syndrome. Mycologia, 105(2), pp.237-252.
MCM7: Mcm7-709for;Mcm7-1348rev	2 min initial denaturation at 94 °C, 47 cycles of denaturation at 94 °C for 1 min, annealing at 55 °C for 1 min, and elongation at 72 °C for 1 min and 40 s, and a final extension at 72 °C for 10 min													Minnis, A.M. and Lindner, D.L., 2013. Phylogenetic evaluation of Geomyces and allies reveals no close relatives of Pseudogymnoascus destructans, comb. nov., in bat hibernacula of eastern North America. Fungal biology, 117(9), pp.638-649.
RPB2: fRPB2-7cF;RPB2-3053bR	5 min initial denaturation at 94 °C, 47 cycles of denaturation at 94 °C for 1 min, annealing at 50 °C for 2 min, and elongation at 72 °C for 1 min and 40 s, and a final extension at 72 °C for 130 s													Minnis, A.M. and Lindner, D.L., 2013. Phylogenetic evaluation of Geomyces and allies reveals no close relatives of Pseudogymnoascus destructans, comb. nov., in bat hibernacula of eastern North America. Fungal biology, 117(9), pp.638-649.
TEF1: 983F;2218R	2 min initial denaturation at 94 °C, 47 cycles of denaturation at 94 °C for 1 min, annealing at 55 °C for 1 min, and elongation at 72 °C for 1 min and 40 s, and a final extension at 72 °C for 10 min													Minnis, A.M. and Lindner, D.L., 2013. Phylogenetic evaluation of Geomyces and allies reveals no close relatives of Pseudogymnoascus destructans, comb. nov., in bat hibernacula of eastern North America. Fungal biology, 117(9), pp.638-649.

## Sheet: Sup Table 4 - Accession #
Supplementary Table 4:
Figure 1 - Five Gene Phylogeny Genbank Accession Numbers
Species	Strain number	ITS	LSU	MCM7	RPB2	TEF1
Geomyces auratus	CBS 108.14	KF039895	KF017864	KF017690	KF017746	KF017805
Geomyces obovatus	CGMCC 3.18492	MT509363	MT509377	MT534203	MT534217	MT534228
Pseudeurotium zonatum	CBS 329.36	AY129286	DQ470988	NA	DQ470940	DQ471112
Pseudogymnoascus antarcticus	CHFC-EA569	JX845280	MN417282	MN432493	MN418135	MN418131
Pseudogymnoascus appendiculatus	02NH11	JX270356	KF017819	KF017650	KF017704	KF017759
Pseudogymnoascus appendiculatus	07MA02	JX270402	KF017827	KF017658	KF017712	KF017767
Pseudogymnoascus australis	CHFC-EA567	MN417287	MN417284	MN432491	MN418137	MN418133
Pseudogymnoascus botryoides	CGMCC 3.20875	ON365910	ON366337	NA	ON568967	ON568902
Pseudogymnoascus botryoides	GZUIFR 22.044	ON365911	ON366338	NA	ON568968	ON568903
Pseudogymnoascus campensis	ZY 22.001 T	OP796795	OP796790	OP781434	NA	OP781429
Pseudogymnoascus campensis	ZY 22.002	OP796796	OP796791	OP781435	NA	OP781430
Pseudogymnoascus camphorae	CGMCC 3.20876	ON365914	ON366341	ON568921	ON568971	ON568906
Pseudogymnoascus camphorae	GZUIFR 22.049	ON365915	ON366342	ON568922	ON568972	ON568907
Pseudogymnoascus catenatus	GZUIFR 21.813	MZ444078	MZ444105	MZ490760	MZ488543	MZ488520
Pseudogymnoascus catenatus	CGMCC 3.20472	MZ444080	MZ444107	MZ490762	MZ488545	MZ488522
Pseudogymnoascus cavicola	H19	OU989484	NA	NA	NA	OU641535
Pseudogymnoascus destructans	20631.2	EU884921	KF017865	KF017691	KF017747	KF017806
Pseudogymnoascus fujianensis	CGMCC 3.20474	MZ444084	MZ444111	MZ490766	MZ488549	MZ488526
Pseudogymnoascus fujianensis	GZUIFR 21.820	MZ444085	MZ444112	MZ490767	MZ488550	MZ488527
Pseudogymnoascus griseus	CHFC-EA568	MN417288	MN417285	MN432492	MN418138	MN418134
Pseudogymnoascus guiyangensis	G014512	KM925045	NA	NA	NA	NA
Pseudogymnoascus guizhouensis	GZUIFR 376.1	MT509369	MT509383	MT534209	MT534223	MT534234
Pseudogymnoascus guizhouensis	GZUIFR 376.2	MT509370	MT509384	MT534210	MT534224	MT534235
Pseudogymnoascus hyalinus	CBS 106.13	OR475795	OR733547	OR734802	OR734803	OR473058
Pseudogymnoascus lanuginosus	CHFC-EA570	MN417286	MN417283	MN418139	MN418136	MN418132
Pseudogymnoascus lindneri	02NH05	JX270350	KF017818	KF017649	KF017703	KF017758
Pseudogymnoascus lindneri	LHU158	MN542212	NA	NA	MN541384	MN541383
Pseudogymnoascus palmeri	WSF3629	KF039897	KF017870	KF017696	KF017751	KF017811
Pseudogymnoascus palmeri	LHU407	MT988150	NA	NA	MW054468	MW054467
Pseudogymnoascus papyriferae	CGMCC 3.20877	ON365916	ON366343	ON568923	ON568973	ON568908
Pseudogymnoascus rhousiogongylinus	CBS:722.69	OR736258	OR736259	OR734800	OR734801	OR734799
Pseudogymnoascus roseus	05NY06	JX270385	KF017824	KF017655	KF017709	KF017764
Pseudogymnoascus roseus	05NY08	JX270387	KF017825	KF017656	KF017710	KF017765
Pseudogymnoascus shaanxiensis	GZUIFR HZ5.7	MT509366	MT509380	MT534206	MT534220	MT534231
Pseudogymnoascus shaanxiensis	GZUIFR 21.801	MZ444066	MZ444093	MZ490748	MZ488531	MZ488508
Pseudogymnoascus sinensis	CGMCC 3.18493	MT509364	MT509378	MT534204	MT534218	MT534229
Pseudogymnoascus sinensis	CGMCC 3.18494	MT509365	MT509379	MT534205	MT534219	MT534230
Pseudogymnoascus turneri	LHU121	MN542213	NA	NA	MN541380	MN541379
Pseudogymnoascus turneri	Ps5	MN542214	NA	NA	MN541382	MN541381
Pseudogymnoascus yunnanensis	CGMCC 3.20879	ON365917	ON366344	ON568924	ON568974	ON568909
Pseudogymnoascus yunnanensis	GZUIFR 22.047	ON365918	ON366345	ON568925	ON568975	ON568910
Pseudogymnoascus zhejiangensis	CGMCC 3.20476	MZ444075	MZ444102	MZ490757	MZ488540	MZ488517
Pseudogymnoascus zhejiangensis	GZUIFR 21.811	MZ444076	MZ444103	MZ490758	MZ488541	MZ488518
Pseudogymnoascus zongqii	CGMCC 3.20878	ON365919	ON366346	ON568926	ON568976	ON568911
Pseudogymnoascus zongqii	GZUIFR 22.042	ON365920	ON366347	ON568927	ON568977	ON568912
Pseudogymnoascus sp.	21IN01	JX270568	KF017854	KF017680	KF017737	KF017795
Pseudogymnoascus sp.	21IN05	JX270572	KF017855	KF017681	KF017738	KF017796
Pseudogymnoascus sp.	21IN10	JX270577	KF017856	KF017682	KF017739	KF017797
Pseudogymnoascus sp.	20KY08	JX270562	KF017851	KF017677	KF017734	KF017792
Pseudogymnoascus sp.	20KY10	JX270563	KF017852	KF017678	KF017735	KF017793
Pseudogymnoascus sp.	20KY12	JX270565	KF017853	KF017679	KF017736	KF017794
Pseudogymnoascus sp.	A07MA10	KF039893	KF017828	NA	KF017713	KF017768
Pseudogymnoascus sp.	11MA03	JX270438	KF017832	KF017661	KF017717	KF017772
Pseudogymnoascus sp.	11MA05	JX270440	KF017833	KF017662	KF017718	KF017773
Pseudogymnoascus sp.	11MA07	JX270442	KF017834	KF017663	KF017719	KF017774
Pseudogymnoascus sp.	11MA08	JX270443	KF017835	KF017664	KF017720	KF017775
Pseudogymnoascus sp.	MN-Mycosel-7	KF039899	KF017872	KF017698	KF017753	KF017813
Pseudogymnoascus sp.	24MN04	JX270612	KF017859	KF017685	KF017741	KF017800
Pseudogymnoascus sp.	24MN06	JX270614	KF017860	KF017686	KF017742	KF017801
Pseudogymnoascus sp.	24MN13	JX270621	KF017861	KF017687	KF017743	KF017802
Pseudogymnoascus sp.	24MN14	JX270622	KF017862	KF017688	KF017744	KF017803
Pseudogymnoascus sp.	24MN18	JX270626	KF017863	KF017689	KF017745	KF017804
Pseudogymnoascus sp.	12NJ08	JX270454	KF017836	KF017665	NA	KF017776
Pseudogymnoascus sp.	12NJ10	JX270456	KF017837	KF017666	KF017721	KF017777
Pseudogymnoascus sp.	12NJ13	JX270459	KF017838	KF017667	KF017722	KF017778
Pseudogymnoascus sp.	04NY11	JX270375	KF017821	KF017652	KF017706	KF017761
Pseudogymnoascus sp.	04NY16	JX270377	KF017822	KF017653	KF017707	KF017762
Pseudogymnoascus sp.	04NY17A	JX270378	KF017823	KF017654	KF017708	KF017763
Pseudogymnoascus sp.	10NY08	JX270432	KF017829	KF017659	KF017714	KF017769
Pseudogymnoascus sp.	10NY09	JX270433	KF017830	KF017660	KF017715	KF017770
Pseudogymnoascus sp.	10NY10	JX270434	KF017831	NA	KF017716	KF017771
Pseudogymnoascus sp.	14PA06	JX270469	KF017839	KF017668	KF017723	KF017779
Pseudogymnoascus sp.	15PA02	JX270477	KF017840	NA	KF017724	KF017780
Pseudogymnoascus sp.	15PA10B	KF039894	KF017842	KF017670	KF017726	KF017782
Pseudogymnoascus sp.	15PA11	JX270486	KF017843	KF017671	KF017727	KF017783
Pseudogymnoascus sp.	RMF C 101	KF039896	KF017869	KF017695	KF017750	KF017810
Pseudogymnoascus sp.	RMF 7792	KF039898	KF017871	KF017697	KF017752	KF017812
Pseudogymnoascus sp.	18VA07	JX270527	KF017847	KF017675	NA	KF017788
Pseudogymnoascus sp.	18VA08	JX270528	KF017848	KF017676	KF017731	KF017789
Pseudogymnoascus sp.	18VA12	JX270532	KF017849	NA	KF017732	KF017790
Pseudogymnoascus sp.	18VA13	JX270533	KF017850	NA	KF017733	KF017791
Pseudogymnoascus sp.	VKM F-4520	NA	JPKE01003101 (1 to 372)	JPKE01002801 (11023 to 11641)	JPKE01003069 (15190 to 15954)	JPKE01002324 (21914 to 22818)
Pseudogymnoascus sp.	23WI08	JX270598	KF017858	NA	NA	KF017799
Pseudogymnoascus sp.	17WV02	JX270509	KF017845	NA	KF017730	KF017786
Pseudogymnoascus sp.	17WV03	JX270510	KF017844	KF017672	KF017728	KF017784
Pseudogymnoascus sp.	17WV09	JX270515	KF017846	KF017674	NA	KF017787
Pseudogymnoascus sp.	22984-1-I1	JX415262	KF017866	KF017692	NA	KF017807
Pseudogymnoascus sp.	23014-1-I6	JX512256	KF017867	KF017693	KF017748	KF017808
Pseudogymnoascus russus	99ASP01	PQ453551	PQ453556	PQ497090	PQ497095	PQ497099
Pseudogymnoascus russus	390ASP	PQ453552	PQ453557	PQ497091	PQ497098	NA
Pseudogymnoascus irelandiae	273ASP01	PQ453553	PQ453558	PQ497089	PQ497096	PQ497101
Pseudogymnoascus ramosus	420ASP	PQ453554	PQ453559	PQ497092	PQ497097	PQ497100
Pseudogymnoascus ramosus	508ASP	PQ453555	PQ453560	PQ497093	PQ497094	NA

## Sheet: Sup Table 5- Accession #
Supplementary Table 5:
Figure 2 - Protein Phylogeny NCBI Genome Accesion Numbers
Species	Strain number	Genome
Antarctomyces pellizariae	UFMG-CB-12416	GCA_010623925.1
Pseudogymnoascus destructans	20631-21	GCA_001641265.1
Pseudogymnoascus sp	03VT05	GCA_001662645.1
Pseudogymnoascus sp	05NY08	GCA_001662605.1
Pseudogymnoascus sp	24MN13	GCA_001662595.1
Pseudogymnoascus sp	VKM F-103	GCA_000750895.1
Pseudogymnoascus sp	VKM F-3557	GCA_000750665.1
Pseudogymnoascus sp	VKM F-3775	GCA_000750715.1
Pseudogymnoascus sp	VKM F-3808	GCA_000750675.1
Pseudogymnoascus sp	VKM F-4246	GCA_000750735.1
Pseudogymnoascus sp	VKM F-4281	GCA_000750745.1
Pseudogymnoascus sp	VKM F-4513	GCA_000750755.1
Pseudogymnoascus sp	VKM F-4514	GCA_000750795.1
Pseudogymnoascus sp	VKM F-4515	GCA_000750805.1
Pseudogymnoascus sp	VKM F-4516	GCA_000750815.1
Pseudogymnoascus sp	VKM F-4517	GCA_000750875.1
Pseudogymnoascus sp	VKM F-4518	GCA_000750925.1
Pseudogymnoascus sp	VKM F-4519	GCA_000750935.1
Pseudogymnoascus sp	VKM F-4520	GCA_000750995.1
Pseudogymnoascus sp	WSF 3629	GCA_001662585.1
Pseudogymnoascus verrucosus	UAMH 10579	GCA_001662655.1

## Sheet: Sup Table 6 - Antarctica Morpho
Supplementary Table 6:
Morphology of Pseudogymnoascus Isolated from Antarctica
Clade	Isolate	Aleurioconidia average (μm)	Arthroconidia average (μm)	Intercalary conidia average (μm)	Ascomata	Hyphae width (μm)	Branches per Verticil	Substrate	OA Colony Diameter Size (mm), 28 days at 15°C	OA Colony Color, 28 days at 15°C	OA Colony Color Reverse, 28 days at 15°C	OA Exudate, 28 days at 15°C	OA Diffusible Pigments, 28 days at 15°C	CMA Colony Diameter Size (mm), 28 days at 15°C	CMA Colony Color, 28 days at 15°C	CMA Colony Color Reverse, 28 days at 15°C	CMA Exudate, 28 days at 15°C	CMA Diffusible Pigments, 28 days at 15°C	SDA Colony Diameter Size (mm), 28 days at 15°C	SDA Colony Color, 28 days at 15°C	SDA Colony Color Reverse, 28 days at 15°C	SDA Exudate, 28 days at 15°C	SDA Diffusible Pigments, 28 days at 15°C
I	P. antarcticus	4.0 x 2.8	5.2 x 1.9	Similar in size to arthroconidia	Absent	1.8 – 2.1	2 – 4 branches	Marine sponge	35	Olive green to gray, margin white	Colorless	Transparent	Absent	46	Colorless, whitish at center	Colorless	Absent	Absent	35	Pale pink with peach color at the center	Orange	Absent	Yellow
B	P. australis	4.2 x 2.8	4.7 x 2.1	Similar in size to arthroconidia	Absent	1.2 – 2.0	2 – 4 branches	Marine sponge	48	Grayish, white at the edges	Brown	Transparent, cinnamon-color	Absent	44	Colorless to whitish	Colorless	Absent	Absent	44	White to beige	Brown	Transparent, cinnamon-color	Absent
B	P. griseus	3.8 x 2.8	5.7 x 2.7	Similar in size to arthroconidia	Absent	1.6 – 2.3	2 – 4 branches	Marine sponge	40	White	Gray	Transparent	Absent	45	White	Beige	Transparent and scarce	Absent	42	Beige to yellow and gray	Brown	Transparent	Absent
E	P. lanuginosus	4.3 x 2.6	8.6 x 1.7	Similar in size to arthroconidia	Absent	0.9 – 1.4	2 – 4 branches	Marine sponge	45	Pale pink to brown	Brown	Cinnamon or brick-red color	Absent	45	White	White	Absent	Absent	45	Brown to beige to white	Brown to white	Absent	Cinnamon
B	P. russus	3.7 x 2.8	Absent	3.8 x 2.5	Absent	0.9 – 2.1	2 – 4 branches	Soil	45	Colorless to white	White	Absent	Absent	36	Gray to white	Rusty brown to white	Absent	Absent	31	Yellowish to gray to white	Brown	Transparent and colorless	Faint brown
K	P. irelandiae	3.7 x 2.5	Absent	3.1 x 2.0	Absent	0.9 – 1.9	2 – 4 branches	Soil	44	Colorless to white	White	Absent	Absent	36	Gray to white	Yellow to brown to white	Absent	Absent	43	White to gray	Light brown to yellow	Transparent and colorless	Absent
Q	P. ramosus	3.2 x 2.3	Absent	3.5 x 2.3	Absent	1.0 – 2.1	2 – 4 branches	Soil	14	Colorless to white	White	Absent	Absent	14	White	Brown	Transparent, pale pink	Absent	14	White to pink	Beige	Absent	Absent

## Sheet: Sup Table 7 - Genome Stats
Supplementary Table 7:
Genome Statistics
		Pseudogymnoascus russus	Pseudogymnoascus irelandiae	Pseudogymnoascus ramosus
Assembly	contigs	975	1035	1122
	size	33440776	32263320	33395483
	mean_contig_size	34298.2	31172.2	29764.2
	N50	257111	237885	109045
	L50	43	41	91
	N90	22468	20749	19300
	L90	186	194	353
	GC_content	50.45	50.31	50
Annotation (funannotate::predict)	Genes	11530	11037	11197
	mRNA	11389	11169	11058
	tRNA	141	138	139
	Average_gene_length	1542.68	1537.54	1540.39
	Average_protein_length	478.37	477.02	478.03
	Total_exons	30724	30032	29390
	Average_exon_length	468.02	467.63	473.03
